# Supplementary material for: The activation mechanism of Irga6, an interferon-inducible GTPase contributing to mouse resistance against Toxoplasma gondii
Source: BMC Biol. 2011 Jan 28;9:7. doi: 10.1186/1741-7007-9-7 (PMC3042988; doi:10.1186/1741-7007-9-7)
Supplement: Additional file 10 — Irga6 dimer model. Atomic coordinates (structural PDB file) of the constructed (Figure 3) Irga6 dimer model (Figure 4). [file 1741-7007-9-7-S10.pdb]

ATOM      1  N   GLU A  12       4.043   9.337 -19.906  1.00113.70
ATOM      2  CA  GLU A  12       5.305   8.592 -19.632  1.00105.02
ATOM      3  C   GLU A  12       5.083   7.104 -19.859  1.00102.48
ATOM      4  O   GLU A  12       4.466   6.693 -20.845  1.00103.19
ATOM      5  CB  GLU A  12       5.742   8.806 -18.184  1.00107.15
ATOM      6  CG  GLU A  12       5.777  10.249 -17.746  1.00111.59
ATOM      7  CD  GLU A  12       6.011  10.381 -16.257  1.00123.36
ATOM      8  OE1 GLU A  12       5.266   9.738 -15.485  1.00126.33
ATOM      9  OE2 GLU A  12       6.932  11.125 -15.858  1.00125.13
ATOM     10  N   ASN A  13       5.592   6.304 -18.926  1.00 96.03
ATOM     11  CA  ASN A  13       5.456   4.857 -18.990  1.00 87.07
ATOM     12  C   ASN A  13       4.085   4.454 -18.483  1.00 82.18
ATOM     13  O   ASN A  13       3.704   4.809 -17.369  1.00 79.75
ATOM     14  CB  ASN A  13       6.533   4.187 -18.141  1.00 81.55
ATOM     15  CG  ASN A  13       6.346   2.695 -18.046  1.00 75.45
ATOM     16  OD1 ASN A  13       5.954   2.046 -19.011  1.00 71.36
ATOM     17  ND2 ASN A  13       6.638   2.136 -16.880  1.00 73.86
ATOM     18  N   ASN A  14       3.349   3.714 -19.307  1.00 76.47
ATOM     19  CA  ASN A  14       2.010   3.265 -18.944  1.00 72.58
ATOM     20  C   ASN A  14       2.013   1.814 -18.481  1.00 65.19
ATOM     21  O   ASN A  14       0.955   1.206 -18.310  1.00 65.82
ATOM     22  CB  ASN A  14       1.070   3.424 -20.137  1.00 79.34
ATOM     23  CG  ASN A  14       0.959   4.859 -20.599  1.00 85.43
ATOM     24  OD1 ASN A  14       0.389   5.705 -19.908  1.00 90.76
ATOM     25  ND2 ASN A  14       1.517   5.147 -21.771  1.00 91.37
ATOM     26  N   ASP A  15       3.207   1.266 -18.275  1.00 58.14
ATOM     27  CA  ASP A  15       3.356  -0.116 -17.838  1.00 51.22
ATOM     28  C   ASP A  15       3.606  -0.208 -16.330  1.00 47.21
ATOM     29  O   ASP A  15       4.477   0.483 -15.784  1.00 42.84
ATOM     30  CB  ASP A  15       4.501  -0.778 -18.598  1.00 47.36
ATOM     31  CG  ASP A  15       4.603  -2.254 -18.316  1.00 44.74
ATOM     32  OD1 ASP A  15       3.632  -2.983 -18.604  1.00 45.94
ATOM     33  OD2 ASP A  15       5.653  -2.687 -17.806  1.00 45.39
ATOM     34  N   LEU A  16       2.847  -1.083 -15.673  1.00 45.32
ATOM     35  CA  LEU A  16       2.939  -1.282 -14.233  1.00 45.60
ATOM     36  C   LEU A  16       4.227  -1.965 -13.750  1.00 41.59
ATOM     37  O   LEU A  16       4.989  -1.389 -12.977  1.00 41.57
ATOM     38  CB  LEU A  16       1.727  -2.084 -13.746  1.00 50.85
ATOM     39  CG  LEU A  16       1.642  -2.238 -12.229  1.00 57.92
ATOM     40  CD1 LEU A  16       1.368  -0.861 -11.639  1.00 62.60
ATOM     41  CD2 LEU A  16       0.554  -3.243 -11.827  1.00 61.40
ATOM     42  N   PRO A  17       4.479  -3.209 -14.191  1.00 38.05
ATOM     43  CA  PRO A  17       5.691  -3.911 -13.763  1.00 37.74
ATOM     44  C   PRO A  17       6.900  -3.015 -13.935  1.00 36.23
ATOM     45  O   PRO A  17       7.749  -2.895 -13.057  1.00 33.98
ATOM     46  CB  PRO A  17       5.739  -5.111 -14.703  1.00 37.76
ATOM     47  CG  PRO A  17       4.291  -5.375 -14.983  1.00 36.59
ATOM     48  CD  PRO A  17       3.752  -3.995 -15.205  1.00 38.24
ATOM     49  N   SER A  18       6.956  -2.387 -15.096  1.00 37.56
ATOM     50  CA  SER A  18       8.037  -1.489 -15.443  1.00 38.65
ATOM     51  C   SER A  18       8.127  -0.285 -14.495  1.00 37.95
ATOM     52  O   SER A  18       9.210   0.070 -14.039  1.00 38.00
ATOM     53  CB  SER A  18       7.838  -1.018 -16.878  1.00 36.78
ATOM     54  OG  SER A  18       8.811  -0.064 -17.232  1.00 42.62
ATOM     55  N   SER A  19       6.985   0.337 -14.204  1.00 37.23
ATOM     56  CA  SER A  19       6.934   1.500 -13.320  1.00 35.97
ATOM     57  C   SER A  19       7.256   1.141 -11.890  1.00 35.29
ATOM     58  O   SER A  19       7.832   1.943 -11.141  1.00 33.84
ATOM     59  CB  SER A  19       5.558   2.145 -13.370  1.00 37.01
ATOM     60  OG  SER A  19       5.380   2.825 -14.596  1.00 42.63
ATOM     61  N   PHE A  20       6.874  -0.068 -11.505  1.00 34.29
ATOM     62  CA  PHE A  20       7.140  -0.523 -10.157  1.00 32.71
ATOM     63  C   PHE A  20       8.643  -0.612  -9.874  1.00 32.67
ATOM     64  O   PHE A  20       9.120  -0.085  -8.879  1.00 32.25
ATOM     65  CB  PHE A  20       6.505  -1.889  -9.919  1.00 29.56
ATOM     66  CG  PHE A  20       6.922  -2.513  -8.633  1.00 28.45
ATOM     67  CD1 PHE A  20       6.380  -2.077  -7.429  1.00 28.70
ATOM     68  CD2 PHE A  20       7.914  -3.489  -8.612  1.00 27.19
ATOM     69  CE1 PHE A  20       6.824  -2.604  -6.210  1.00 28.15
ATOM     70  CE2 PHE A  20       8.366  -4.021  -7.410  1.00 28.29
ATOM     71  CZ  PHE A  20       7.817  -3.575  -6.201  1.00 30.45
ATOM     72  N   THR A  21       9.392  -1.276 -10.745  1.00 33.13
ATOM     73  CA  THR A  21      10.825  -1.426 -10.517  1.00 35.67
ATOM     74  C   THR A  21      11.613  -0.214 -10.964  1.00 35.26
ATOM     75  O   THR A  21      12.769  -0.033 -10.570  1.00 35.45
ATOM     76  CB  THR A  21      11.383  -2.669 -11.233  1.00 35.80
ATOM     77  OG1 THR A  21      11.092  -2.579 -12.629  1.00 38.55
ATOM     78  CG2 THR A  21      10.768  -3.948 -10.662  1.00 34.80
ATOM     79  N   GLY A  22      10.986   0.613 -11.793  1.00 35.90
ATOM     80  CA  GLY A  22      11.649   1.805 -12.276  1.00 34.04
ATOM     81  C   GLY A  22      11.793   2.789 -11.139  1.00 35.88
ATOM     82  O   GLY A  22      12.598   3.718 -11.207  1.00 37.39
ATOM     83  N   TYR A  23      11.006   2.572 -10.085  1.00 35.64
ATOM     84  CA  TYR A  23      11.014   3.432  -8.911  1.00 33.49
ATOM     85  C   TYR A  23      12.308   3.348  -8.107  1.00 33.67
ATOM     86  O   TYR A  23      12.843   4.365  -7.660  1.00 33.87
ATOM     87  CB  TYR A  23       9.853   3.061  -8.003  1.00 35.69
ATOM     88  CG  TYR A  23       9.676   3.975  -6.811  1.00 39.50
ATOM     89  CD1 TYR A  23       9.213   5.284  -6.967  1.00 38.14
ATOM     90  CD2 TYR A  23       9.943   3.524  -5.517  1.00 40.14
ATOM     91  CE1 TYR A  23       9.016   6.112  -5.865  1.00 39.33
ATOM     92  CE2 TYR A  23       9.748   4.346  -4.411  1.00 39.33
ATOM     93  CZ  TYR A  23       9.286   5.633  -4.589  1.00 38.99
ATOM     94  OH  TYR A  23       9.090   6.438  -3.491  1.00 39.63
ATOM     95  N   PHE A  24      12.818   2.137  -7.930  1.00 32.12
ATOM     96  CA  PHE A  24      14.021   1.943  -7.135  1.00 33.40
ATOM     97  C   PHE A  24      15.336   2.465  -7.693  1.00 36.15
ATOM     98  O   PHE A  24      16.327   2.553  -6.968  1.00 33.29
ATOM     99  CB  PHE A  24      14.170   0.470  -6.778  1.00 32.50
ATOM    100  CG  PHE A  24      13.079  -0.042  -5.892  1.00 28.30
ATOM    101  CD1 PHE A  24      11.872  -0.463  -6.428  1.00 26.85
ATOM    102  CD2 PHE A  24      13.260  -0.101  -4.516  1.00 28.78
ATOM    103  CE1 PHE A  24      10.857  -0.943  -5.609  1.00 27.81
ATOM    104  CE2 PHE A  24      12.247  -0.579  -3.683  1.00 28.72
ATOM    105  CZ  PHE A  24      11.042  -1.002  -4.236  1.00 27.97
ATOM    106  N   LYS A  25      15.355   2.812  -8.973  1.00 41.45
ATOM    107  CA  LYS A  25      16.571   3.333  -9.573  1.00 44.78
ATOM    108  C   LYS A  25      16.788   4.764  -9.094  1.00 46.71
ATOM    109  O   LYS A  25      17.789   5.407  -9.419  1.00 45.89
ATOM    110  CB  LYS A  25      16.472   3.251 -11.095  1.00 44.79
ATOM    111  CG  LYS A  25      16.605   1.822 -11.598  1.00 48.05
ATOM    112  CD  LYS A  25      16.517   1.698 -13.112  1.00 51.83
ATOM    113  CE  LYS A  25      15.096   1.868 -13.612  1.00 54.26
ATOM    114  NZ  LYS A  25      14.992   1.689 -15.093  1.00 57.85
ATOM    115  N   LYS A  26      15.844   5.248  -8.292  1.00 50.02
ATOM    116  CA  LYS A  26      15.915   6.597  -7.747  1.00 53.66
ATOM    117  C   LYS A  26      16.666   6.620  -6.420  1.00 54.33
ATOM    118  O   LYS A  26      16.548   7.581  -5.655  1.00 54.69
ATOM    119  CB  LYS A  26      14.509   7.148  -7.536  1.00 57.32
ATOM    120  CG  LYS A  26      13.707   7.315  -8.808  1.00 60.79
ATOM    121  CD  LYS A  26      12.311   7.771  -8.479  1.00 63.79
ATOM    122  CE  LYS A  26      11.525   8.061  -9.731  1.00 67.04
ATOM    123  NZ  LYS A  26      10.151   8.492  -9.366  1.00 70.45
ATOM    124  N   PHE A  27      17.432   5.563  -6.152  1.00 55.62
ATOM    125  CA  PHE A  27      18.201   5.447  -4.917  1.00 56.50
ATOM    126  C   PHE A  27      19.559   4.812  -5.185  1.00 58.45
ATOM    127  O   PHE A  27      19.684   3.958  -6.060  1.00 56.20
ATOM    128  CB  PHE A  27      17.441   4.595  -3.905  1.00 52.26
ATOM    129  CG  PHE A  27      16.004   5.001  -3.725  1.00 49.81
ATOM    130  CD1 PHE A  27      15.018   4.507  -4.571  1.00 46.78
ATOM    131  CD2 PHE A  27      15.638   5.884  -2.712  1.00 47.96
ATOM    132  CE1 PHE A  27      13.689   4.885  -4.411  1.00 47.47
ATOM    133  CE2 PHE A  27      14.310   6.267  -2.545  1.00 46.71
ATOM    134  CZ  PHE A  27      13.334   5.768  -3.394  1.00 46.58
ATOM    135  N   ASN A  28      20.569   5.232  -4.425  1.00 63.86
ATOM    136  CA  ASN A  28      21.922   4.709  -4.580  1.00 71.57
ATOM    137  C   ASN A  28      21.960   3.206  -4.357  1.00 68.51
ATOM    138  O   ASN A  28      21.193   2.677  -3.563  1.00 70.85
ATOM    139  CB  ASN A  28      22.875   5.391  -3.596  1.00 83.05
ATOM    140  CG  ASN A  28      22.957   6.886  -3.807  1.00 95.15
ATOM    141  OD1 ASN A  28      23.259   7.354  -4.906  1.00107.33
ATOM    142  ND2 ASN A  28      22.693   7.649  -2.753  1.00107.43
ATOM    143  N   THR A  29      22.864   2.527  -5.055  1.00 68.67
ATOM    144  CA  THR A  29      22.993   1.080  -4.939  1.00 68.94
ATOM    145  C   THR A  29      23.069   0.629  -3.482  1.00 65.67
ATOM    146  O   THR A  29      22.585  -0.452  -3.135  1.00 64.77
ATOM    147  CB  THR A  29      24.244   0.578  -5.671  1.00 68.02
ATOM    148  OG1 THR A  29      25.408   1.177  -5.089  1.00 72.99
ATOM    149  CG2 THR A  29      24.176   0.939  -7.141  1.00 71.83
ATOM    150  N   GLY A  30      23.669   1.460  -2.632  1.00 62.19
ATOM    151  CA  GLY A  30      23.789   1.112  -1.225  1.00 59.91
ATOM    152  C   GLY A  30      22.621   1.517  -0.331  1.00 58.06
ATOM    153  O   GLY A  30      22.527   1.066   0.812  1.00 57.11
ATOM    154  N   ARG A  31      21.727   2.361  -0.841  1.00 55.45
ATOM    155  CA  ARG A  31      20.580   2.808  -0.063  1.00 53.78
ATOM    156  C   ARG A  31      19.272   2.163  -0.483  1.00 49.94
ATOM    157  O   ARG A  31      18.200   2.725  -0.282  1.00 51.65
ATOM    158  CB  ARG A  31      20.463   4.324  -0.136  1.00 57.93
ATOM    159  CG  ARG A  31      21.508   5.010   0.711  1.00 67.52
ATOM    160  CD  ARG A  31      21.713   6.442   0.299  1.00 75.13
ATOM    161  NE  ARG A  31      22.693   7.093   1.156  1.00 81.40
ATOM    162  CZ  ARG A  31      23.245   8.271   0.892  1.00 84.96
ATOM    163  NH1 ARG A  31      22.913   8.932  -0.211  1.00 85.41
ATOM    164  NH2 ARG A  31      24.126   8.790   1.737  1.00 87.60
ATOM    165  N   LYS A  32      19.363   0.980  -1.073  1.00 47.01
ATOM    166  CA  LYS A  32      18.184   0.241  -1.490  1.00 43.52
ATOM    167  C   LYS A  32      17.877  -0.640  -0.300  1.00 42.61
ATOM    168  O   LYS A  32      18.786  -1.009   0.437  1.00 42.97
ATOM    169  CB  LYS A  32      18.498  -0.590  -2.735  1.00 37.53
ATOM    170  CG  LYS A  32      18.402   0.220  -4.012  1.00 37.40
ATOM    171  CD  LYS A  32      19.321  -0.309  -5.091  1.00 37.86
ATOM    172  CE  LYS A  32      18.891   0.173  -6.470  1.00 34.84
ATOM    173  NZ  LYS A  32      18.762   1.643  -6.502  1.00 36.99
ATOM    174  N   ILE A  33      16.609  -0.972  -0.090  1.00 41.72
ATOM    175  CA  ILE A  33      16.259  -1.793   1.060  1.00 45.48
ATOM    176  C   ILE A  33      15.852  -3.210   0.681  1.00 43.88
ATOM    177  O   ILE A  33      15.469  -4.012   1.536  1.00 44.53
ATOM    178  CB  ILE A  33      15.121  -1.148   1.846  1.00 47.47
ATOM    179  CG1 ILE A  33      13.773  -1.432   1.180  1.00 46.35
ATOM    180  CG2 ILE A  33      15.350   0.348   1.910  1.00 49.85
ATOM    181  CD1 ILE A  33      12.551  -1.161   2.057  1.00 55.43
ATOM    182  N   ILE A  34      15.962  -3.507  -0.607  1.00 44.14
ATOM    183  CA  ILE A  34      15.587  -4.799  -1.160  1.00 42.22
ATOM    184  C   ILE A  34      16.614  -5.077  -2.259  1.00 39.10
ATOM    185  O   ILE A  34      17.050  -4.158  -2.940  1.00 39.49
ATOM    186  CB  ILE A  34      14.156  -4.691  -1.738  1.00 44.03
ATOM    187  CG1 ILE A  34      13.723  -5.993  -2.393  1.00 46.65
ATOM    188  CG2 ILE A  34      14.091  -3.550  -2.744  1.00 43.98
ATOM    189  CD1 ILE A  34      12.222  -6.102  -2.670  1.00 55.43
ATOM    190  N   SER A  35      17.024  -6.328  -2.419  1.00 38.27
ATOM    191  CA  SER A  35      18.012  -6.655  -3.444  1.00 36.61
ATOM    192  C   SER A  35      17.413  -6.661  -4.848  1.00 37.13
ATOM    193  O   SER A  35      16.192  -6.685  -5.029  1.00 34.84
ATOM    194  CB  SER A  35      18.636  -8.019  -3.167  1.00 33.81
ATOM    195  OG  SER A  35      17.677  -9.047  -3.346  1.00 35.87
ATOM    196  N   GLN A  36      18.293  -6.638  -5.841  1.00 36.49
ATOM    197  CA  GLN A  36      17.876  -6.653  -7.232  1.00 37.39
ATOM    198  C   GLN A  36      17.157  -7.974  -7.507  1.00 37.57
ATOM    199  O   GLN A  36      16.104  -8.021  -8.147  1.00 34.97
ATOM    200  CB  GLN A  36      19.104  -6.550  -8.127  1.00 39.87
ATOM    201  CG  GLN A  36      18.774  -6.210  -9.548  1.00 43.01
ATOM    202  CD  GLN A  36      17.957  -4.951  -9.633  1.00 43.77
ATOM    203  OE1 GLN A  36      18.396  -3.883  -9.202  1.00 46.79
ATOM    204  NE2 GLN A  36      16.755  -5.063 -10.179  1.00 44.64
ATOM    205  N   GLU A  37      17.748  -9.045  -6.993  1.00 39.44
ATOM    206  CA  GLU A  37      17.224 -10.383  -7.160  1.00 39.91
ATOM    207  C   GLU A  37      15.795 -10.445  -6.654  1.00 39.47
ATOM    208  O   GLU A  37      14.898 -10.895  -7.365  1.00 39.93
ATOM    209  CB  GLU A  37      18.107 -11.390  -6.411  1.00 41.84
ATOM    210  CG  GLU A  37      19.608 -11.343  -6.776  1.00 45.28
ATOM    211  CD  GLU A  37      20.395 -10.270  -6.008  1.00 47.79
ATOM    212  OE1 GLU A  37      20.102  -9.064  -6.153  1.00 48.08
ATOM    213  OE2 GLU A  37      21.319 -10.634  -5.249  1.00 49.52
ATOM    214  N   ILE A  38      15.578  -9.983  -5.428  1.00 38.67
ATOM    215  CA  ILE A  38      14.234 -10.000  -4.856  1.00 38.05
ATOM    216  C   ILE A  38      13.305  -9.083  -5.636  1.00 36.83
ATOM    217  O   ILE A  38      12.124  -9.380  -5.805  1.00 35.81
ATOM    218  CB  ILE A  38      14.242  -9.560  -3.383  1.00 37.46
ATOM    219  CG1 ILE A  38      14.900 -10.637  -2.529  1.00 34.14
ATOM    220  CG2 ILE A  38      12.818  -9.303  -2.907  1.00 36.33
ATOM    221  CD1 ILE A  38      14.244 -12.049  -2.510  1.00 55.43
ATOM    222  N   LEU A  39      13.844  -7.967  -6.112  1.00 37.87
ATOM    223  CA  LEU A  39      13.061  -7.016  -6.885  1.00 38.69
ATOM    224  C   LEU A  39      12.606  -7.661  -8.194  1.00 36.60
ATOM    225  O   LEU A  39      11.512  -7.379  -8.691  1.00 35.86
ATOM    226  CB  LEU A  39      13.897  -5.761  -7.164  1.00 40.88
ATOM    227  CG  LEU A  39      13.180  -4.561  -7.791  1.00 44.69
ATOM    228  CD1 LEU A  39      11.905  -4.242  -7.028  1.00 48.25
ATOM    229  CD2 LEU A  39      14.109  -3.368  -7.785  1.00 47.01
ATOM    230  N   ASN A  40      13.449  -8.532  -8.746  1.00 35.57
ATOM    231  CA  ASN A  40      13.119  -9.217  -9.988  1.00 35.85
ATOM    232  C   ASN A  40      11.994 -10.213  -9.734  1.00 35.89
ATOM    233  O   ASN A  40      11.078 -10.338 -10.539  1.00 34.92
ATOM    234  CB  ASN A  40      14.330  -9.968 -10.551  1.00 36.78
ATOM    235  CG  ASN A  40      15.431  -9.042 -11.059  1.00 40.15
ATOM    236  OD1 ASN A  40      15.193  -7.875 -11.388  1.00 40.81
ATOM    237  ND2 ASN A  40      16.647  -9.574 -11.147  1.00 41.47
ATOM    238  N   LEU A  41      12.070 -10.921  -8.609  1.00 34.67
ATOM    239  CA  LEU A  41      11.059 -11.905  -8.248  1.00 33.74
ATOM    240  C   LEU A  41       9.694 -11.243  -8.296  1.00 33.86
ATOM    241  O   LEU A  41       8.766 -11.727  -8.950  1.00 32.17
ATOM    242  CB  LEU A  41      11.298 -12.428  -6.831  1.00 37.11
ATOM    243  CG  LEU A  41      10.684 -13.769  -6.386  1.00 40.60
ATOM    244  CD1 LEU A  41      10.100 -13.618  -4.989  1.00 41.67
ATOM    245  CD2 LEU A  41       9.609 -14.224  -7.346  1.00 42.27
ATOM    246  N   ILE A  42       9.580 -10.128  -7.588  1.00 31.70
ATOM    247  CA  ILE A  42       8.331  -9.393  -7.532  1.00 25.89
ATOM    248  C   ILE A  42       7.856  -9.032  -8.946  1.00 29.46
ATOM    249  O   ILE A  42       6.687  -9.256  -9.286  1.00 24.49
ATOM    250  CB  ILE A  42       8.499  -8.119  -6.650  1.00 22.62
ATOM    251  CG1 ILE A  42       8.907  -8.533  -5.233  1.00 18.09
ATOM    252  CG2 ILE A  42       7.195  -7.324  -6.574  1.00 18.47
ATOM    253  CD1 ILE A  42       9.488  -7.409  -4.374  1.00 55.43
ATOM    254  N   GLU A  43       8.760  -8.511  -9.777  1.00 30.42
ATOM    255  CA  GLU A  43       8.379  -8.129 -11.129  1.00 34.49
ATOM    256  C   GLU A  43       7.912  -9.300 -11.994  1.00 38.23
ATOM    257  O   GLU A  43       6.933  -9.175 -12.731  1.00 39.11
ATOM    258  CB  GLU A  43       9.513  -7.401 -11.838  1.00 35.46
ATOM    259  CG  GLU A  43       8.979  -6.266 -12.718  1.00 38.83
ATOM    260  CD  GLU A  43       9.870  -5.923 -13.904  1.00 37.27
ATOM    261  OE1 GLU A  43      11.108  -5.977 -13.767  1.00 38.98
ATOM    262  OE2 GLU A  43       9.324  -5.581 -14.974  1.00 37.64
ATOM    263  N   LEU A  44       8.611 -10.431 -11.919  1.00 42.06
ATOM    264  CA  LEU A  44       8.234 -11.612 -12.695  1.00 43.96
ATOM    265  C   LEU A  44       6.786 -11.989 -12.426  1.00 43.90
ATOM    266  O   LEU A  44       6.008 -12.208 -13.344  1.00 45.44
ATOM    267  CB  LEU A  44       9.133 -12.801 -12.348  1.00 47.60
ATOM    268  CG  LEU A  44      10.357 -13.021 -13.242  1.00 51.86
ATOM    269  CD1 LEU A  44       9.903 -13.153 -14.684  1.00 52.92
ATOM    270  CD2 LEU A  44      11.330 -11.866 -13.105  1.00 56.38
ATOM    271  N   ARG A  45       6.434 -12.057 -11.151  1.00 42.96
ATOM    272  CA  ARG A  45       5.086 -12.389 -10.733  1.00 41.91
ATOM    273  C   ARG A  45       4.103 -11.335 -11.249  1.00 41.67
ATOM    274  O   ARG A  45       3.061 -11.652 -11.828  1.00 42.03
ATOM    275  CB  ARG A  45       5.048 -12.454  -9.204  1.00 43.21
ATOM    276  CG  ARG A  45       4.340 -13.670  -8.669  1.00 46.83
ATOM    277  CD  ARG A  45       4.888 -14.932  -9.312  1.00 45.10
ATOM    278  NE  ARG A  45       6.242 -15.203  -8.857  1.00 47.75
ATOM    279  CZ  ARG A  45       7.142 -15.878  -9.561  1.00 48.88
ATOM    280  NH1 ARG A  45       6.827 -16.344 -10.762  1.00 46.93
ATOM    281  NH2 ARG A  45       8.350 -16.098  -9.058  1.00 47.19
ATOM    282  N   MET A  46       4.449 -10.075 -11.029  1.00 42.76
ATOM    283  CA  MET A  46       3.635  -8.945 -11.457  1.00 43.75
ATOM    284  C   MET A  46       3.475  -8.992 -12.981  1.00 44.57
ATOM    285  O   MET A  46       2.392  -8.743 -13.516  1.00 44.62
ATOM    286  CB  MET A  46       4.333  -7.648 -11.033  1.00 42.22
ATOM    287  CG  MET A  46       3.479  -6.400 -11.027  1.00 43.86
ATOM    288  SD  MET A  46       4.388  -5.007 -10.294  1.00 46.15
ATOM    289  CE  MET A  46       4.499  -5.531  -8.577  1.00 45.23
ATOM    290  N   ARG A  47       4.564  -9.314 -13.671  1.00 43.82
ATOM    291  CA  ARG A  47       4.549  -9.396 -15.124  1.00 46.92
ATOM    292  C   ARG A  47       3.470 -10.379 -15.571  1.00 46.34
ATOM    293  O   ARG A  47       2.652 -10.072 -16.435  1.00 45.59
ATOM    294  CB  ARG A  47       5.919  -9.855 -15.631  1.00 53.00
ATOM    295  CG  ARG A  47       6.508  -8.972 -16.716  1.00 60.47
ATOM    296  CD  ARG A  47       7.995  -9.254 -16.910  1.00 68.69
ATOM    297  NE  ARG A  47       8.245 -10.598 -17.422  1.00 75.61
ATOM    298  CZ  ARG A  47       7.862 -11.016 -18.624  1.00 78.66
ATOM    299  NH1 ARG A  47       7.216 -10.189 -19.431  1.00 81.33
ATOM    300  NH2 ARG A  47       8.115 -12.258 -19.017  1.00 79.54
ATOM    301  N   LYS A  48       3.467 -11.562 -14.969  1.00 46.65
ATOM    302  CA  LYS A  48       2.485 -12.581 -15.309  1.00 44.61
ATOM    303  C   LYS A  48       1.077 -12.216 -14.898  1.00 45.41
ATOM    304  O   LYS A  48       0.119 -12.805 -15.373  1.00 43.56
ATOM    305  CB  LYS A  48       2.861 -13.905 -14.662  1.00 41.68
ATOM    306  CG  LYS A  48       4.225 -14.379 -15.092  1.00 44.43
ATOM    307  CD  LYS A  48       4.422 -14.123 -16.602  1.00 40.79
ATOM    308  CE  LYS A  48       4.787 -15.409 -17.312  1.00 42.43
ATOM    309  NZ  LYS A  48       4.272 -15.318 -18.726  1.00 45.81
ATOM    310  N   GLY A  49       0.953 -11.249 -14.004  1.00 44.47
ATOM    311  CA  GLY A  49      -0.363 -10.846 -13.562  1.00 45.61
ATOM    312  C   GLY A  49      -0.875 -11.668 -12.393  1.00 47.67
ATOM    313  O   GLY A  49      -2.045 -11.556 -12.023  1.00 47.81
ATOM    314  N   ASN A  50      -0.010 -12.486 -11.799  1.00 49.45
ATOM    315  CA  ASN A  50      -0.404 -13.326 -10.667  1.00 46.60
ATOM    316  C   ASN A  50      -0.444 -12.494  -9.390  1.00 46.43
ATOM    317  O   ASN A  50       0.507 -12.478  -8.614  1.00 47.03
ATOM    318  CB  ASN A  50       0.581 -14.480 -10.521  1.00 45.54
ATOM    319  CG  ASN A  50       0.157 -15.489  -9.472  1.00 47.03
ATOM    320  OD1 ASN A  50       0.644 -16.618  -9.468  1.00 49.53
ATOM    321  ND2 ASN A  50      -0.738 -15.091  -8.575  1.00 44.01
ATOM    322  N   ILE A  51      -1.564 -11.820  -9.173  1.00 43.69
ATOM    323  CA  ILE A  51      -1.732 -10.953  -8.016  1.00 41.48
ATOM    324  C   ILE A  51      -1.487 -11.589  -6.648  1.00 43.32
ATOM    325  O   ILE A  51      -0.771 -11.023  -5.819  1.00 42.04
ATOM    326  CB  ILE A  51      -3.120 -10.282  -8.061  1.00 39.37
ATOM    327  CG1 ILE A  51      -3.184  -9.392  -9.311  1.00 38.44
ATOM    328  CG2 ILE A  51      -3.375  -9.492  -6.791  1.00 32.96
ATOM    329  CD1 ILE A  51      -2.200  -8.192  -9.389  1.00 55.43
ATOM    330  N   GLN A  52      -2.059 -12.761  -6.403  1.00 44.52
ATOM    331  CA  GLN A  52      -1.851 -13.404  -5.114  1.00 46.42
ATOM    332  C   GLN A  52      -0.365 -13.656  -4.830  1.00 44.92
ATOM    333  O   GLN A  52       0.104 -13.483  -3.703  1.00 44.37
ATOM    334  CB  GLN A  52      -2.601 -14.731  -5.039  1.00 48.95
ATOM    335  CG  GLN A  52      -2.570 -15.323  -3.643  1.00 56.39
ATOM    336  CD  GLN A  52      -2.887 -16.802  -3.612  1.00 60.62
ATOM    337  OE1 GLN A  52      -2.928 -17.412  -2.542  1.00 62.96
ATOM    338  NE2 GLN A  52      -3.104 -17.393  -4.785  1.00 62.18
ATOM    339  N   LEU A  53       0.373 -14.067  -5.856  1.00 42.31
ATOM    340  CA  LEU A  53       1.783 -14.353  -5.689  1.00 39.03
ATOM    341  C   LEU A  53       2.673 -13.113  -5.596  1.00 39.73
ATOM    342  O   LEU A  53       3.702 -13.144  -4.903  1.00 37.43
ATOM    343  CB  LEU A  53       2.272 -15.276  -6.813  1.00 38.33
ATOM    344  CG  LEU A  53       1.785 -16.736  -6.842  1.00 37.01
ATOM    345  CD1 LEU A  53       2.671 -17.554  -7.770  1.00 32.69
ATOM    346  CD2 LEU A  53       1.831 -17.341  -5.444  1.00 35.04
ATOM    347  N   THR A  54       2.303 -12.022  -6.270  1.00 39.10
ATOM    348  CA  THR A  54       3.138 -10.827  -6.184  1.00 37.57
ATOM    349  C   THR A  54       2.932 -10.168  -4.820  1.00 37.23
ATOM    350  O   THR A  54       3.861  -9.573  -4.266  1.00 37.54
ATOM    351  CB  THR A  54       2.855  -9.789  -7.306  1.00 36.94
ATOM    352  OG1 THR A  54       1.891  -8.839  -6.850  1.00 43.14
ATOM    353  CG2 THR A  54       2.337 -10.456  -8.553  1.00 32.82
ATOM    354  N   ASN A  55       1.725 -10.273  -4.268  1.00 37.62
ATOM    355  CA  ASN A  55       1.475  -9.702  -2.946  1.00 39.10
ATOM    356  C   ASN A  55       2.286 -10.522  -1.936  1.00 40.37
ATOM    357  O   ASN A  55       2.926  -9.982  -1.020  1.00 40.52
ATOM    358  CB  ASN A  55      -0.008  -9.773  -2.574  1.00 41.29
ATOM    359  CG  ASN A  55      -0.892  -8.927  -3.477  1.00 43.98
ATOM    360  OD1 ASN A  55      -0.555  -7.795  -3.818  1.00 44.30
ATOM    361  ND2 ASN A  55      -2.044  -9.470  -3.851  1.00 46.06
ATOM    362  N   SER A  56       2.260 -11.836  -2.126  1.00 40.30
ATOM    363  CA  SER A  56       2.975 -12.768  -1.266  1.00 40.41
ATOM    364  C   SER A  56       4.497 -12.543  -1.326  1.00 39.69
ATOM    365  O   SER A  56       5.182 -12.591  -0.297  1.00 36.54
ATOM    366  CB  SER A  56       2.628 -14.206  -1.682  1.00 41.13
ATOM    367  OG  SER A  56       3.256 -15.154  -0.837  1.00 45.33
ATOM    368  N   ALA A  57       5.021 -12.309  -2.529  1.00 37.98
ATOM    369  CA  ALA A  57       6.451 -12.068  -2.702  1.00 36.91
ATOM    370  C   ALA A  57       6.865 -10.826  -1.915  1.00 38.62
ATOM    371  O   ALA A  57       7.828 -10.861  -1.149  1.00 37.66
ATOM    372  CB  ALA A  57       6.778 -11.885  -4.173  1.00 37.93
ATOM    373  N   ILE A  58       6.142  -9.728  -2.116  1.00 37.57
ATOM    374  CA  ILE A  58       6.431  -8.487  -1.409  1.00 35.66
ATOM    375  C   ILE A  58       6.354  -8.767   0.086  1.00 37.67
ATOM    376  O   ILE A  58       7.305  -8.527   0.837  1.00 38.85
ATOM    377  CB  ILE A  58       5.397  -7.407  -1.753  1.00 35.61
ATOM    378  CG1 ILE A  58       5.414  -7.135  -3.258  1.00 34.50
ATOM    379  CG2 ILE A  58       5.677  -6.154  -0.959  1.00 33.24
ATOM    380  CD1 ILE A  58       4.217  -6.347  -3.784  1.00 55.43
ATOM    381  N   SER A  59       5.206  -9.282   0.507  1.00 36.87
ATOM    382  CA  SER A  59       4.966  -9.625   1.897  1.00 37.46
ATOM    383  C   SER A  59       6.131 -10.396   2.530  1.00 37.96
ATOM    384  O   SER A  59       6.530 -10.108   3.657  1.00 39.00
ATOM    385  CB  SER A  59       3.687 -10.448   2.000  1.00 37.37
ATOM    386  OG  SER A  59       3.630 -11.125   3.238  1.00 38.44
ATOM    387  N   ASP A  60       6.673 -11.381   1.820  1.00 38.88
ATOM    388  CA  ASP A  60       7.790 -12.143   2.357  1.00 38.94
ATOM    389  C   ASP A  60       8.996 -11.226   2.523  1.00 40.61
ATOM    390  O   ASP A  60       9.658 -11.233   3.567  1.00 39.16
ATOM    391  CB  ASP A  60       8.153 -13.309   1.436  1.00 40.33
ATOM    392  CG  ASP A  60       7.078 -14.385   1.395  1.00 43.92
ATOM    393  OD1 ASP A  60       6.305 -14.507   2.374  1.00 41.91
ATOM    394  OD2 ASP A  60       7.019 -15.125   0.385  1.00 46.41
ATOM    395  N   ALA A  61       9.263 -10.434   1.486  1.00 40.49
ATOM    396  CA  ALA A  61      10.381  -9.497   1.475  1.00 38.45
ATOM    397  C   ALA A  61      10.364  -8.576   2.688  1.00 41.14
ATOM    398  O   ALA A  61      11.406  -8.319   3.307  1.00 37.87
ATOM    399  CB  ALA A  61      10.335  -8.679   0.220  1.00 38.84
ATOM    400  N   LEU A  62       9.174  -8.073   3.012  1.00 39.82
ATOM    401  CA  LEU A  62       9.009  -7.193   4.154  1.00 38.49
ATOM    402  C   LEU A  62       9.086  -8.015   5.442  1.00 40.71
ATOM    403  O   LEU A  62       9.504  -7.523   6.494  1.00 41.40
ATOM    404  CB  LEU A  62       7.668  -6.477   4.063  1.00 34.91
ATOM    405  CG  LEU A  62       7.481  -5.401   2.987  1.00 35.01
ATOM    406  CD1 LEU A  62       6.096  -4.792   3.161  1.00 30.33
ATOM    407  CD2 LEU A  62       8.545  -4.307   3.106  1.00 30.55
ATOM    408  N   LYS A  63       8.682  -9.276   5.357  1.00 41.41
ATOM    409  CA  LYS A  63       8.729 -10.147   6.517  1.00 43.97
ATOM    410  C   LYS A  63      10.198 -10.315   6.896  1.00 41.05
ATOM    411  O   LYS A  63      10.561 -10.215   8.062  1.00 40.52
ATOM    412  CB  LYS A  63       8.089 -11.497   6.181  1.00 48.36
ATOM    413  CG  LYS A  63       7.724 -12.358   7.381  1.00 56.46
ATOM    414  CD  LYS A  63       8.938 -13.071   7.965  1.00 66.38
ATOM    415  CE  LYS A  63       8.526 -14.125   8.995  1.00 72.12
ATOM    416  NZ  LYS A  63       9.676 -14.956   9.467  1.00 74.34
ATOM    417  N   GLU A  64      11.042 -10.555   5.900  1.00 41.68
ATOM    418  CA  GLU A  64      12.470 -10.718   6.132  1.00 40.34
ATOM    419  C   GLU A  64      13.032  -9.453   6.773  1.00 41.06
ATOM    420  O   GLU A  64      13.605  -9.505   7.861  1.00 40.10
ATOM    421  CB  GLU A  64      13.191 -10.994   4.814  1.00 39.00
ATOM    422  CG  GLU A  64      14.694 -11.105   4.937  1.00 41.63
ATOM    423  CD  GLU A  64      15.353 -11.592   3.662  1.00 43.63
ATOM    424  OE1 GLU A  64      15.113 -10.986   2.603  1.00 44.95
ATOM    425  OE2 GLU A  64      16.116 -12.582   3.714  1.00 48.46
ATOM    426  N   ILE A  65      12.863  -8.321   6.089  1.00 38.11
ATOM    427  CA  ILE A  65      13.332  -7.024   6.581  1.00 36.43
ATOM    428  C   ILE A  65      12.989  -6.812   8.052  1.00 37.93
ATOM    429  O   ILE A  65      13.855  -6.490   8.861  1.00 37.77
ATOM    430  CB  ILE A  65      12.699  -5.853   5.775  1.00 36.62
ATOM    431  CG1 ILE A  65      13.327  -5.778   4.389  1.00 32.49
ATOM    432  CG2 ILE A  65      12.851  -4.530   6.526  1.00 31.78
ATOM    433  CD1 ILE A  65      12.562  -4.923   3.380  1.00 55.43
ATOM    434  N   ASP A  66      11.723  -6.990   8.399  1.00 38.96
ATOM    435  CA  ASP A  66      11.313  -6.784   9.772  1.00 40.72
ATOM    436  C   ASP A  66      11.876  -7.766  10.786  1.00 41.92
ATOM    437  O   ASP A  66      12.437  -7.357  11.801  1.00 44.76
ATOM    438  CB  ASP A  66       9.794  -6.766   9.870  1.00 38.34
ATOM    439  CG  ASP A  66       9.188  -5.543   9.208  1.00 39.99
ATOM    440  OD1 ASP A  66       9.783  -4.442   9.332  1.00 37.16
ATOM    441  OD2 ASP A  66       8.115  -5.684   8.577  1.00 39.70
ATOM    442  N   SER A  67      11.731  -9.056  10.519  1.00 41.76
ATOM    443  CA  SER A  67      12.222 -10.073  11.438  1.00 43.35
ATOM    444  C   SER A  67      13.735 -10.061  11.613  1.00 43.65
ATOM    445  O   SER A  67      14.273 -10.799  12.422  1.00 46.64
ATOM    446  CB  SER A  67      11.771 -11.457  10.973  1.00 44.36
ATOM    447  OG  SER A  67      12.276 -11.750   9.687  1.00 48.83
ATOM    448  N   SER A  68      14.423  -9.218  10.857  1.00 44.79
ATOM    449  CA  SER A  68      15.876  -9.131  10.941  1.00 43.22
ATOM    450  C   SER A  68      16.362  -8.651  12.322  1.00 41.41
ATOM    451  O   SER A  68      15.952  -7.601  12.804  1.00 40.38
ATOM    452  CB  SER A  68      16.388  -8.192   9.844  1.00 42.25
ATOM    453  OG  SER A  68      17.800  -8.202   9.778  1.00 46.16
ATOM    454  N   VAL A  69      17.248  -9.428  12.942  1.00 39.20
ATOM    455  CA  VAL A  69      17.796  -9.096  14.259  1.00 38.56
ATOM    456  C   VAL A  69      19.239  -8.605  14.177  1.00 39.12
ATOM    457  O   VAL A  69      20.061  -9.174  13.453  1.00 37.31
ATOM    458  CB  VAL A  69      17.748 -10.318  15.188  1.00 37.29
ATOM    459  CG1 VAL A  69      18.759 -10.168  16.298  1.00 34.62
ATOM    460  CG2 VAL A  69      16.352 -10.460  15.774  1.00 35.86
ATOM    461  N   LEU A  70      19.563  -7.569  14.945  1.00 40.90
ATOM    462  CA  LEU A  70      20.916  -7.028  14.899  1.00 44.06
ATOM    463  C   LEU A  70      21.636  -6.976  16.244  1.00 42.29
ATOM    464  O   LEU A  70      21.196  -6.292  17.162  1.00 43.34
ATOM    465  CB  LEU A  70      20.878  -5.633  14.278  1.00 47.21
ATOM    466  CG  LEU A  70      22.176  -5.203  13.595  1.00 52.63
ATOM    467  CD1 LEU A  70      22.468  -6.109  12.410  1.00 56.39
ATOM    468  CD2 LEU A  70      22.043  -3.778  13.130  1.00 57.62
ATOM    469  N   ASN A  71      22.756  -7.692  16.346  1.00 42.23
ATOM    470  CA  ASN A  71      23.553  -7.734  17.583  1.00 42.06
ATOM    471  C   ASN A  71      24.869  -6.981  17.453  1.00 38.99
ATOM    472  O   ASN A  71      25.733  -7.359  16.667  1.00 38.17
ATOM    473  CB  ASN A  71      23.861  -9.178  17.964  1.00 44.73
ATOM    474  CG  ASN A  71      22.614 -10.005  18.133  1.00 48.17
ATOM    475  OD1 ASN A  71      21.858  -9.823  19.094  1.00 50.14
ATOM    476  ND2 ASN A  71      22.379 -10.916  17.191  1.00 48.50
ATOM    477  N   VAL A  72      25.018  -5.924  18.241  1.00 36.33
ATOM    478  CA  VAL A  72      26.217  -5.103  18.221  1.00 35.11
ATOM    479  C   VAL A  72      26.966  -5.231  19.545  1.00 36.66
ATOM    480  O   VAL A  72      26.439  -4.864  20.594  1.00 37.23
ATOM    481  CB  VAL A  72      25.846  -3.622  18.005  1.00 34.77
ATOM    482  CG1 VAL A  72      27.096  -2.749  17.971  1.00 31.64
ATOM    483  CG2 VAL A  72      25.053  -3.484  16.725  1.00 35.35
ATOM    484  N   ALA A  73      28.193  -5.747  19.498  1.00 36.62
ATOM    485  CA  ALA A  73      29.006  -5.903  20.705  1.00 34.59
ATOM    486  C   ALA A  73      29.981  -4.741  20.891  1.00 34.24
ATOM    487  O   ALA A  73      30.733  -4.397  19.984  1.00 31.64
ATOM    488  CB  ALA A  73      29.772  -7.212  20.654  1.00 33.93
ATOM    489  N   VAL A  74      29.960  -4.145  22.079  1.00 35.70
ATOM    490  CA  VAL A  74      30.840  -3.027  22.403  1.00 36.10
ATOM    491  C   VAL A  74      31.697  -3.384  23.616  1.00 39.98
ATOM    492  O   VAL A  74      31.167  -3.669  24.682  1.00 39.10
ATOM    493  CB  VAL A  74      30.024  -1.777  22.734  1.00 35.47
ATOM    494  CG1 VAL A  74      30.958  -0.604  22.978  1.00 32.87
ATOM    495  CG2 VAL A  74      29.033  -1.485  21.596  1.00 33.52
ATOM    496  N   THR A  75      33.018  -3.373  23.454  1.00 43.45
ATOM    497  CA  THR A  75      33.914  -3.715  24.552  1.00 46.12
ATOM    498  C   THR A  75      34.974  -2.645  24.795  1.00 50.68
ATOM    499  O   THR A  75      35.195  -1.774  23.955  1.00 52.24
ATOM    500  CB  THR A  75      34.608  -5.080  24.295  1.00 45.69
ATOM    501  OG1 THR A  75      35.318  -5.488  25.471  1.00 43.38
ATOM    502  CG2 THR A  75      35.585  -4.986  23.130  1.00 41.90
ATOM    503  N   GLY A  76      35.624  -2.719  25.954  1.00 55.60
ATOM    504  CA  GLY A  76      36.652  -1.754  26.307  1.00 59.86
ATOM    505  C   GLY A  76      36.780  -1.574  27.812  1.00 63.34
ATOM    506  O   GLY A  76      35.939  -2.047  28.578  1.00 64.52
ATOM    507  N   GLU A  77      37.832  -0.891  28.250  1.00 65.92
ATOM    508  CA  GLU A  77      38.027  -0.674  29.675  1.00 68.14
ATOM    509  C   GLU A  77      37.096   0.414  30.181  1.00 66.14
ATOM    510  O   GLU A  77      36.538   1.183  29.398  1.00 65.75
ATOM    511  CB  GLU A  77      39.486  -0.311  29.970  1.00 72.03
ATOM    512  CG  GLU A  77      40.472  -1.403  29.573  1.00 79.57
ATOM    513  CD  GLU A  77      39.879  -2.805  29.709  1.00 84.71
ATOM    514  OE1 GLU A  77      39.339  -3.133  30.792  1.00 86.96
ATOM    515  OE2 GLU A  77      39.951  -3.581  28.729  1.00 86.93
ATOM    516  N   THR A  78      36.917   0.468  31.495  1.00 63.16
ATOM    517  CA  THR A  78      36.037   1.468  32.088  1.00 61.60
ATOM    518  C   THR A  78      36.533   2.873  31.743  1.00 59.32
ATOM    519  O   THR A  78      37.731   3.087  31.531  1.00 59.08
ATOM    520  CB  THR A  78      35.972   1.299  33.624  1.00 60.85
ATOM    521  OG1 THR A  78      35.547  -0.032  33.939  1.00 60.56
ATOM    522  CG2 THR A  78      34.996   2.280  34.232  1.00 58.36
ATOM    523  N   GLY A  79      35.607   3.824  31.668  1.00 59.51
ATOM    524  CA  GLY A  79      35.979   5.189  31.347  1.00 58.80
ATOM    525  C   GLY A  79      36.406   5.365  29.904  1.00 58.91
ATOM    526  O   GLY A  79      36.978   6.391  29.536  1.00 58.28
ATOM    527  N   SER A  80      36.125   4.361  29.082  1.00 59.02
ATOM    528  CA  SER A  80      36.476   4.409  27.670  1.00 62.29
ATOM    529  C   SER A  80      35.427   5.182  26.853  1.00 63.25
ATOM    530  O   SER A  80      35.702   5.650  25.744  1.00 64.81
ATOM    531  CB  SER A  80      36.613   2.984  27.129  1.00 62.88
ATOM    532  OG  SER A  80      35.420   2.248  27.348  1.00 63.62
ATOM    533  N   GLY A  81      34.230   5.317  27.413  1.00 64.06
ATOM    534  CA  GLY A  81      33.158   6.018  26.728  1.00 62.65
ATOM    535  C   GLY A  81      32.128   5.017  26.252  1.00 62.25
ATOM    536  O   GLY A  81      31.167   5.361  25.567  1.00 64.96
ATOM    537  N   LYS A  82      32.341   3.768  26.649  1.00 60.53
ATOM    538  CA  LYS A  82      31.490   2.644  26.285  1.00 56.36
ATOM    539  C   LYS A  82      29.999   2.831  26.577  1.00 55.66
ATOM    540  O   LYS A  82      29.153   2.415  25.788  1.00 55.72
ATOM    541  CB  LYS A  82      31.986   1.388  27.000  1.00 54.18
ATOM    542  CG  LYS A  82      31.645   0.096  26.290  1.00 50.06
ATOM    543  CD  LYS A  82      31.680  -1.086  27.239  1.00 47.98
ATOM    544  CE  LYS A  82      32.990  -1.173  28.017  1.00 44.11
ATOM    545  NZ  LYS A  82      32.972  -2.323  28.971  1.00 42.05
ATOM    546  N   SER A  83      29.675   3.447  27.706  1.00 52.50
ATOM    547  CA  SER A  83      28.279   3.652  28.082  1.00 50.95
ATOM    548  C   SER A  83      27.625   4.759  27.282  1.00 48.77
ATOM    549  O   SER A  83      26.556   4.563  26.697  1.00 47.74
ATOM    550  CB  SER A  83      28.164   3.980  29.570  1.00 50.29
ATOM    551  OG  SER A  83      28.442   2.840  30.355  1.00 48.73
ATOM    552  N   SER A  84      28.270   5.924  27.281  1.00 47.95
ATOM    553  CA  SER A  84      27.777   7.083  26.550  1.00 47.26
ATOM    554  C   SER A  84      27.543   6.689  25.095  1.00 44.60
ATOM    555  O   SER A  84      26.572   7.117  24.474  1.00 44.89
ATOM    556  CB  SER A  84      28.800   8.217  26.622  1.00 47.64
ATOM    557  OG  SER A  84      29.146   8.511  27.965  1.00 53.98
ATOM    558  N   PHE A  85      28.444   5.865  24.565  1.00 41.85
ATOM    559  CA  PHE A  85      28.365   5.378  23.192  1.00 39.70
ATOM    560  C   PHE A  85      27.073   4.594  22.963  1.00 38.57
ATOM    561  O   PHE A  85      26.238   4.953  22.123  1.00 34.57
ATOM    562  CB  PHE A  85      29.556   4.468  22.910  1.00 39.01
ATOM    563  CG  PHE A  85      29.597   3.939  21.511  1.00 39.37
ATOM    564  CD1 PHE A  85      29.960   4.768  20.449  1.00 39.19
ATOM    565  CD2 PHE A  85      29.278   2.613  21.248  1.00 37.90
ATOM    566  CE1 PHE A  85      30.013   4.284  19.145  1.00 38.20
ATOM    567  CE2 PHE A  85      29.326   2.118  19.946  1.00 39.72
ATOM    568  CZ  PHE A  85      29.697   2.958  18.891  1.00 37.50
ATOM    569  N   ILE A  86      26.937   3.507  23.713  1.00 38.22
ATOM    570  CA  ILE A  86      25.770   2.648  23.638  1.00 37.83
ATOM    571  C   ILE A  86      24.481   3.434  23.859  1.00 40.21
ATOM    572  O   ILE A  86      23.474   3.187  23.195  1.00 39.02
ATOM    573  CB  ILE A  86      25.868   1.519  24.679  1.00 36.57
ATOM    574  CG1 ILE A  86      26.855   0.461  24.187  1.00 37.10
ATOM    575  CG2 ILE A  86      24.494   0.927  24.950  1.00 36.32
ATOM    576  CD1 ILE A  86      27.310  -0.538  25.248  1.00 55.43
ATOM    577  N   ASN A  87      24.509   4.379  24.794  1.00 42.64
ATOM    578  CA  ASN A  87      23.326   5.186  25.076  1.00 43.24
ATOM    579  C   ASN A  87      23.056   6.144  23.929  1.00 41.58
ATOM    580  O   ASN A  87      21.908   6.371  23.564  1.00 42.69
ATOM    581  CB  ASN A  87      23.497   5.968  26.380  1.00 45.98
ATOM    582  CG  ASN A  87      23.689   5.061  27.576  1.00 49.12
ATOM    583  OD1 ASN A  87      23.036   4.026  27.694  1.00 47.04
ATOM    584  ND2 ASN A  87      24.581   5.452  28.476  1.00 52.53
ATOM    585  N   THR A  88      24.115   6.712  23.365  1.00 41.21
ATOM    586  CA  THR A  88      23.967   7.624  22.242  1.00 42.69
ATOM    587  C   THR A  88      23.337   6.884  21.059  1.00 40.95
ATOM    588  O   THR A  88      22.459   7.418  20.389  1.00 39.48
ATOM    589  CB  THR A  88      25.328   8.231  21.822  1.00 42.37
ATOM    590  OG1 THR A  88      25.787   9.128  22.844  1.00 41.11
ATOM    591  CG2 THR A  88      25.197   8.990  20.508  1.00 41.04
ATOM    592  N   LEU A  89      23.771   5.651  20.811  1.00 42.23
ATOM    593  CA  LEU A  89      23.207   4.875  19.706  1.00 44.63
ATOM    594  C   LEU A  89      21.758   4.489  19.960  1.00 42.67
ATOM    595  O   LEU A  89      21.073   4.029  19.062  1.00 42.37
ATOM    596  CB  LEU A  89      24.015   3.594  19.452  1.00 46.24
ATOM    597  CG  LEU A  89      25.231   3.650  18.520  1.00 49.66
ATOM    598  CD1 LEU A  89      24.837   4.275  17.193  1.00 53.72
ATOM    599  CD2 LEU A  89      26.328   4.463  19.160  1.00 57.16
ATOM    600  N   ARG A  90      21.288   4.671  21.186  1.00 44.62
ATOM    601  CA  ARG A  90      19.915   4.306  21.509  1.00 46.48
ATOM    602  C   ARG A  90      19.019   5.525  21.731  1.00 47.16
ATOM    603  O   ARG A  90      17.813   5.390  21.939  1.00 47.43
ATOM    604  CB  ARG A  90      19.902   3.410  22.746  1.00 46.25
ATOM    605  CG  ARG A  90      20.778   2.176  22.608  1.00 51.78
ATOM    606  CD  ARG A  90      20.858   1.424  23.918  1.00 55.41
ATOM    607  NE  ARG A  90      19.544   0.935  24.314  1.00 62.32
ATOM    608  CZ  ARG A  90      19.227   0.534  25.541  1.00 64.09
ATOM    609  NH1 ARG A  90      20.131   0.562  26.508  1.00 64.52
ATOM    610  NH2 ARG A  90      18.000   0.104  25.805  1.00 64.36
ATOM    611  N   GLY A  91      19.609   6.712  21.676  1.00 47.72
ATOM    612  CA  GLY A  91      18.835   7.921  21.882  1.00 52.17
ATOM    613  C   GLY A  91      18.448   8.117  23.337  1.00 54.61
ATOM    614  O   GLY A  91      17.491   8.818  23.649  1.00 53.96
ATOM    615  N   ILE A  92      19.195   7.492  24.235  1.00 57.58
ATOM    616  CA  ILE A  92      18.919   7.618  25.656  1.00 61.69
ATOM    617  C   ILE A  92      19.979   8.476  26.329  1.00 64.64
ATOM    618  O   ILE A  92      21.144   8.476  25.929  1.00 64.77
ATOM    619  CB  ILE A  92      18.891   6.243  26.334  1.00 60.50
ATOM    620  CG1 ILE A  92      17.861   5.349  25.640  1.00 60.91
ATOM    621  CG2 ILE A  92      18.580   6.397  27.810  1.00 60.89
ATOM    622  CD1 ILE A  92      16.376   5.809  25.667  1.00 55.43
ATOM    623  N   GLY A  93      19.566   9.222  27.347  1.00 69.95
ATOM    624  CA  GLY A  93      20.505  10.059  28.067  1.00 75.05
ATOM    625  C   GLY A  93      21.381   9.183  28.938  1.00 78.52
ATOM    626  O   GLY A  93      21.065   8.014  29.163  1.00 81.61
ATOM    627  N   ASN A  94      22.482   9.738  29.429  1.00 82.89
ATOM    628  CA  ASN A  94      23.398   8.985  30.276  1.00 86.47
ATOM    629  C   ASN A  94      22.886   8.820  31.708  1.00 88.74
ATOM    630  O   ASN A  94      23.675   8.690  32.644  1.00 88.43
ATOM    631  CB  ASN A  94      24.767   9.669  30.279  1.00 85.75
ATOM    632  CG  ASN A  94      25.584   9.342  29.042  1.00 86.36
ATOM    633  OD1 ASN A  94      25.043   9.184  27.948  1.00 85.99
ATOM    634  ND2 ASN A  94      26.896   9.248  29.209  1.00 85.55
ATOM    635  N   GLU A  95      21.564   8.810  31.869  1.00 89.44
ATOM    636  CA  GLU A  95      20.949   8.669  33.186  1.00 92.25
ATOM    637  C   GLU A  95      19.444   8.385  33.163  1.00 92.41
ATOM    638  O   GLU A  95      18.814   8.311  34.214  1.00 91.09
ATOM    639  CB  GLU A  95      21.214   9.925  34.021  1.00 94.12
ATOM    640  CG  GLU A  95      21.200  11.226  33.228  1.00 98.39
ATOM    641  CD  GLU A  95      20.073  11.290  32.214  1.00101.94
ATOM    642  OE1 GLU A  95      18.909  11.024  32.588  1.00105.14
ATOM    643  OE2 GLU A  95      20.352  11.611  31.040  1.00104.21
ATOM    644  N   GLU A  96      18.868   8.244  31.973  1.00 93.54
ATOM    645  CA  GLU A  96      17.442   7.945  31.841  1.00 93.47
ATOM    646  C   GLU A  96      17.225   6.478  32.189  1.00 95.77
ATOM    647  O   GLU A  96      18.125   5.658  32.005  1.00 99.22
ATOM    648  CB  GLU A  96      16.965   8.191  30.406  1.00 90.67
ATOM    649  CG  GLU A  96      16.803   9.650  30.025  1.00 83.81
ATOM    650  CD  GLU A  96      16.373   9.822  28.578  1.00 80.49
ATOM    651  OE1 GLU A  96      15.492   9.058  28.127  1.00 77.83
ATOM    652  OE2 GLU A  96      16.910  10.723  27.901  1.00 79.89
ATOM    653  N   GLU A  97      16.036   6.141  32.681  1.00101.60
ATOM    654  CA  GLU A  97      15.751   4.756  33.045  1.00105.50
ATOM    655  C   GLU A  97      16.004   3.824  31.870  1.00105.19
ATOM    656  O   GLU A  97      15.373   3.943  30.819  1.00103.46
ATOM    657  CB  GLU A  97      14.305   4.598  33.522  1.00110.76
ATOM    658  CG  GLU A  97      13.989   3.189  34.002  1.00123.85
ATOM    659  CD  GLU A  97      12.638   3.080  34.680  1.00129.23
ATOM    660  OE1 GLU A  97      11.607   3.315  34.011  1.00130.96
ATOM    661  OE2 GLU A  97      12.607   2.759  35.888  1.00130.89
ATOM    662  N   GLY A  98      16.934   2.893  32.059  1.00 99.34
ATOM    663  CA  GLY A  98      17.266   1.955  31.005  1.00 93.27
ATOM    664  C   GLY A  98      18.567   2.315  30.313  1.00 85.02
ATOM    665  O   GLY A  98      18.789   1.942  29.165  1.00 83.25
ATOM    666  N   ALA A  99      19.431   3.049  31.007  1.00 78.84
ATOM    667  CA  ALA A  99      20.710   3.443  30.432  1.00 72.81
ATOM    668  C   ALA A  99      21.841   2.580  30.972  1.00 69.27
ATOM    669  O   ALA A  99      21.761   2.051  32.083  1.00 67.41
ATOM    670  CB  ALA A  99      20.993   4.916  30.727  1.00 72.99
ATOM    671  N   ALA A 100      22.888   2.426  30.172  1.00 67.81
ATOM    672  CA  ALA A 100      24.045   1.651  30.581  1.00 70.23
ATOM    673  C   ALA A 100      24.828   2.503  31.583  1.00 71.33
ATOM    674  O   ALA A 100      25.005   3.713  31.394  1.00 69.61
ATOM    675  CB  ALA A 100      24.913   1.317  29.365  1.00 67.57
ATOM    676  N   LYS A 101      25.288   1.870  32.655  1.00 76.28
ATOM    677  CA  LYS A 101      26.037   2.573  33.688  1.00 83.39
ATOM    678  C   LYS A 101      27.500   2.141  33.646  1.00 81.20
ATOM    679  O   LYS A 101      27.832   1.086  33.103  1.00 81.69
ATOM    680  CB  LYS A 101      25.434   2.259  35.061  1.00 87.78
ATOM    681  CG  LYS A 101      25.531   3.381  36.083  1.00103.88
ATOM    682  CD  LYS A 101      24.904   2.952  37.405  1.00118.21
ATOM    683  CE  LYS A 101      24.761   4.115  38.376  1.00127.50
ATOM    684  NZ  LYS A 101      23.768   5.119  37.905  1.00131.27
ATOM    685  N   THR A 102      28.367   2.961  34.225  1.00 82.98
ATOM    686  CA  THR A 102      29.794   2.671  34.256  1.00 84.94
ATOM    687  C   THR A 102      30.148   1.580  35.267  1.00 84.97
ATOM    688  O   THR A 102      29.535   1.475  36.331  1.00 86.81
ATOM    689  CB  THR A 102      30.601   3.944  34.589  1.00 83.03
ATOM    690  OG1 THR A 102      30.448   4.893  33.526  1.00 80.94
ATOM    691  CG2 THR A 102      32.073   3.619  34.768  1.00 82.21
ATOM    692  N   GLY A 103      31.136   0.764  34.913  1.00 87.59
ATOM    693  CA  GLY A 103      31.582  -0.306  35.783  1.00 90.62
ATOM    694  C   GLY A 103      30.519  -1.301  36.205  1.00 94.61
ATOM    695  O   GLY A 103      30.839  -2.330  36.801  1.00 96.26
ATOM    696  N   VAL A 104      29.258  -1.010  35.905  1.00 95.47
ATOM    697  CA  VAL A 104      28.172  -1.908  36.283  1.00 98.73
ATOM    698  C   VAL A 104      28.399  -3.309  35.715  1.00 97.69
ATOM    699  O   VAL A 104      28.318  -4.297  36.442  1.00 97.29
ATOM    700  CB  VAL A 104      26.796  -1.368  35.803  1.00 99.67
ATOM    701  CG1 VAL A 104      26.752  -1.302  34.282  1.00101.58
ATOM    702  CG2 VAL A 104      25.677  -2.249  36.336  1.00100.44
ATOM    703  N   VAL A 105      28.702  -3.385  34.423  1.00 96.44
ATOM    704  CA  VAL A 105      28.942  -4.661  33.753  1.00 94.31
ATOM    705  C   VAL A 105      30.322  -5.219  34.113  1.00 95.96
ATOM    706  O   VAL A 105      30.546  -6.430  34.072  1.00 96.32
ATOM    707  CB  VAL A 105      28.846  -4.507  32.205  1.00 92.78
ATOM    708  CG1 VAL A 105      27.476  -3.949  31.819  1.00 88.78
ATOM    709  CG2 VAL A 105      29.954  -3.590  31.695  1.00 86.77
ATOM    710  N   GLU A 106      31.236  -4.319  34.466  1.00 98.60
ATOM    711  CA  GLU A 106      32.600  -4.687  34.832  1.00 98.46
ATOM    712  C   GLU A 106      32.595  -5.527  36.103  1.00101.22
ATOM    713  O   GLU A 106      33.236  -6.578  36.169  1.00102.48
ATOM    714  CB  GLU A 106      33.438  -3.425  35.050  1.00101.56
ATOM    715  CG  GLU A 106      33.311  -2.398  33.932  1.00 99.53
ATOM    716  CD  GLU A 106      33.932  -2.856  32.627  1.00 96.18
ATOM    717  OE1 GLU A 106      34.089  -4.075  32.434  1.00 93.95
ATOM    718  OE2 GLU A 106      34.252  -1.994  31.785  1.00 93.64
ATOM    719  N   VAL A 107      31.869  -5.050  37.111  1.00 98.99
ATOM    720  CA  VAL A 107      31.760  -5.758  38.380  1.00 93.32
ATOM    721  C   VAL A 107      31.075  -7.096  38.123  1.00 93.80
ATOM    722  O   VAL A 107      31.538  -8.144  38.579  1.00 92.54
ATOM    723  CB  VAL A 107      30.919  -4.962  39.393  1.00 97.25
ATOM    724  CG1 VAL A 107      30.956  -5.650  40.747  1.00 95.67
ATOM    725  CG2 VAL A 107      31.434  -3.535  39.497  1.00 94.11
ATOM    726  N   THR A 108      29.970  -7.040  37.382  1.00 88.97
ATOM    727  CA  THR A 108      29.194  -8.227  37.026  1.00 83.04
ATOM    728  C   THR A 108      30.068  -9.270  36.339  1.00 81.07
ATOM    729  O   THR A 108      29.944 -10.469  36.602  1.00 78.93
ATOM    730  CB  THR A 108      28.037  -7.864  36.064  1.00 82.40
ATOM    731  OG1 THR A 108      27.099  -7.018  36.739  1.00 78.70
ATOM    732  CG2 THR A 108      27.324  -9.122  35.573  1.00 78.84
ATOM    733  N   MET A 109      30.950  -8.797  35.463  1.00 80.03
ATOM    734  CA  MET A 109      31.841  -9.664  34.707  1.00 79.81
ATOM    735  C   MET A 109      31.026 -10.514  33.744  1.00 77.35
ATOM    736  O   MET A 109      31.332 -11.687  33.498  1.00 77.61
ATOM    737  CB  MET A 109      32.657 -10.549  35.649  1.00 79.68
ATOM    738  CG  MET A 109      33.731  -9.797  36.408  1.00 84.55
ATOM    739  SD  MET A 109      34.710 -10.887  37.447  1.00 90.34
ATOM    740  CE  MET A 109      35.533 -11.920  36.200  1.00 94.62
ATOM    741  N   GLU A 110      29.977  -9.904  33.202  1.00 77.69
ATOM    742  CA  GLU A 110      29.101 -10.566  32.247  1.00 78.57
ATOM    743  C   GLU A 110      28.466  -9.539  31.310  1.00 73.61
ATOM    744  O   GLU A 110      28.143  -8.419  31.722  1.00 72.56
ATOM    745  CB  GLU A 110      28.023 -11.364  32.982  1.00 82.54
ATOM    746  CG  GLU A 110      28.558 -12.607  33.680  1.00 97.05
ATOM    747  CD  GLU A 110      27.545 -13.236  34.615  1.00105.97
ATOM    748  OE1 GLU A 110      26.443 -13.597  34.151  1.00112.49
ATOM    749  OE2 GLU A 110      27.853 -13.370  35.819  1.00112.15
ATOM    750  N   ARG A 111      28.304  -9.935  30.049  1.00 71.38
ATOM    751  CA  ARG A 111      27.725  -9.075  29.022  1.00 69.93
ATOM    752  C   ARG A 111      26.266  -8.757  29.288  1.00 69.91
ATOM    753  O   ARG A 111      25.471  -9.660  29.530  1.00 70.66
ATOM    754  CB  ARG A 111      27.830  -9.745  27.656  1.00 64.96
ATOM    755  CG  ARG A 111      26.957 -10.977  27.484  1.00 61.79
ATOM    756  CD  ARG A 111      27.078 -11.511  26.065  1.00 60.96
ATOM    757  NE  ARG A 111      26.005 -12.438  25.710  1.00 58.50
ATOM    758  CZ  ARG A 111      25.783 -12.871  24.473  1.00 59.25
ATOM    759  NH1 ARG A 111      26.562 -12.462  23.478  1.00 57.52
ATOM    760  NH2 ARG A 111      24.781 -13.707  24.224  1.00 59.06
ATOM    761  N   HIS A 112      25.918  -7.474  29.231  1.00 69.25
ATOM    762  CA  HIS A 112      24.542  -7.045  29.459  1.00 71.15
ATOM    763  C   HIS A 112      23.964  -6.438  28.182  1.00 65.59
ATOM    764  O   HIS A 112      24.465  -5.434  27.682  1.00 65.76
ATOM    765  CB  HIS A 112      24.483  -6.022  30.592  1.00 83.21
ATOM    766  CG  HIS A 112      23.093  -5.624  30.968  1.00 98.21
ATOM    767  ND1 HIS A 112      22.254  -4.947  30.109  1.00105.67
ATOM    768  CD2 HIS A 112      22.383  -5.824  32.105  1.00105.65
ATOM    769  CE1 HIS A 112      21.088  -4.749  30.700  1.00111.80
ATOM    770  NE2 HIS A 112      21.141  -5.272  31.911  1.00111.62
ATOM    771  N   PRO A 113      22.899  -7.043  27.636  1.00 57.70
ATOM    772  CA  PRO A 113      22.297  -6.517  26.412  1.00 55.89
ATOM    773  C   PRO A 113      21.445  -5.272  26.628  1.00 55.39
ATOM    774  O   PRO A 113      20.930  -5.034  27.715  1.00 53.62
ATOM    775  CB  PRO A 113      21.470  -7.692  25.909  1.00 53.37
ATOM    776  CG  PRO A 113      20.996  -8.310  27.175  1.00 52.21
ATOM    777  CD  PRO A 113      22.234  -8.291  28.050  1.00 55.92
ATOM    778  N   TYR A 114      21.310  -4.471  25.581  1.00 55.16
ATOM    779  CA  TYR A 114      20.495  -3.274  25.647  1.00 56.50
ATOM    780  C   TYR A 114      19.732  -3.155  24.339  1.00 57.08
ATOM    781  O   TYR A 114      20.271  -2.701  23.332  1.00 57.60
ATOM    782  CB  TYR A 114      21.358  -2.031  25.870  1.00 56.53
ATOM    783  CG  TYR A 114      22.047  -1.984  27.219  1.00 60.14
ATOM    784  CD1 TYR A 114      23.207  -2.721  27.461  1.00 60.47
ATOM    785  CD2 TYR A 114      21.536  -1.206  28.259  1.00 60.96
ATOM    786  CE1 TYR A 114      23.842  -2.684  28.706  1.00 61.05
ATOM    787  CE2 TYR A 114      22.163  -1.160  29.507  1.00 61.52
ATOM    788  CZ  TYR A 114      23.314  -1.902  29.725  1.00 61.63
ATOM    789  OH  TYR A 114      23.926  -1.874  30.961  1.00 61.10
ATOM    790  N   LYS A 115      18.478  -3.598  24.363  1.00 55.89
ATOM    791  CA  LYS A 115      17.605  -3.550  23.196  1.00 55.55
ATOM    792  C   LYS A 115      17.302  -2.097  22.846  1.00 52.27
ATOM    793  O   LYS A 115      17.202  -1.245  23.733  1.00 51.60
ATOM    794  CB  LYS A 115      16.289  -4.269  23.497  1.00 59.99
ATOM    795  CG  LYS A 115      16.427  -5.735  23.863  1.00 65.88
ATOM    796  CD  LYS A 115      15.165  -6.246  24.547  1.00 72.51
ATOM    797  CE  LYS A 115      14.940  -5.540  25.889  1.00 77.74
ATOM    798  NZ  LYS A 115      13.754  -6.060  26.632  1.00 79.56
ATOM    799  N   HIS A 116      17.159  -1.802  21.558  1.00 48.88
ATOM    800  CA  HIS A 116      16.843  -0.441  21.167  1.00 44.45
ATOM    801  C   HIS A 116      15.411  -0.193  21.601  1.00 44.09
ATOM    802  O   HIS A 116      14.541  -1.051  21.419  1.00 41.44
ATOM    803  CB  HIS A 116      16.985  -0.244  19.658  1.00 40.43
ATOM    804  CG  HIS A 116      16.864   1.188  19.228  1.00 37.71
ATOM    805  ND1 HIS A 116      15.649   1.816  19.051  1.00 36.84
ATOM    806  CD2 HIS A 116      17.810   2.122  18.974  1.00 35.82
ATOM    807  CE1 HIS A 116      15.852   3.074  18.705  1.00 34.39
ATOM    808  NE2 HIS A 116      17.154   3.286  18.652  1.00 35.76
ATOM    809  N   PRO A 117      15.145   0.986  22.181  1.00 43.53
ATOM    810  CA  PRO A 117      13.819   1.378  22.663  1.00 44.89
ATOM    811  C   PRO A 117      12.689   1.197  21.665  1.00 46.77
ATOM    812  O   PRO A 117      11.623   0.680  22.008  1.00 47.86
ATOM    813  CB  PRO A 117      13.998   2.852  23.026  1.00 42.88
ATOM    814  CG  PRO A 117      15.423   2.965  23.345  1.00 44.14
ATOM    815  CD  PRO A 117      16.080   2.117  22.290  1.00 42.94
ATOM    816  N   ASN A 118      12.935   1.618  20.429  1.00 47.04
ATOM    817  CA  ASN A 118      11.923   1.580  19.385  1.00 49.82
ATOM    818  C   ASN A 118      12.060   0.437  18.386  1.00 47.54
ATOM    819  O   ASN A 118      11.081   0.036  17.755  1.00 46.24
ATOM    820  CB  ASN A 118      11.932   2.936  18.671  1.00 55.22
ATOM    821  CG  ASN A 118      11.953   4.108  19.656  1.00 60.56
ATOM    822  OD1 ASN A 118      12.621   5.116  19.427  1.00 65.14
ATOM    823  ND2 ASN A 118      11.217   3.974  20.756  1.00 63.88
ATOM    824  N   ILE A 119      13.277  -0.076  18.237  1.00 46.87
ATOM    825  CA  ILE A 119      13.549  -1.188  17.334  1.00 46.21
ATOM    826  C   ILE A 119      14.155  -2.263  18.225  1.00 46.32
ATOM    827  O   ILE A 119      15.373  -2.390  18.295  1.00 46.52
ATOM    828  CB  ILE A 119      14.597  -0.809  16.242  1.00 45.82
ATOM    829  CG1 ILE A 119      14.270   0.556  15.630  1.00 42.46
ATOM    830  CG2 ILE A 119      14.629  -1.884  15.146  1.00 42.71
ATOM    831  CD1 ILE A 119      14.453   1.766  16.438  1.00 55.43
ATOM    832  N   PRO A 120      13.316  -3.033  18.935  1.00 45.89
ATOM    833  CA  PRO A 120      13.783  -4.098  19.834  1.00 46.58
ATOM    834  C   PRO A 120      14.683  -5.133  19.167  1.00 45.88
ATOM    835  O   PRO A 120      15.383  -5.885  19.845  1.00 46.07
ATOM    836  CB  PRO A 120      12.483  -4.713  20.345  1.00 45.91
ATOM    837  CG  PRO A 120      11.548  -3.536  20.357  1.00 47.35
ATOM    838  CD  PRO A 120      11.851  -2.889  19.023  1.00 46.58
ATOM    839  N   ASN A 121      14.663  -5.162  17.839  1.00 43.64
ATOM    840  CA  ASN A 121      15.471  -6.110  17.085  1.00 44.02
ATOM    841  C   ASN A 121      16.937  -5.698  17.014  1.00 42.06
ATOM    842  O   ASN A 121      17.793  -6.496  16.620  1.00 42.13
ATOM    843  CB  ASN A 121      14.893  -6.294  15.680  1.00 48.69
ATOM    844  CG  ASN A 121      13.641  -7.153  15.675  1.00 50.58
ATOM    845  OD1 ASN A 121      12.730  -6.938  16.469  1.00 54.17
ATOM    846  ND2 ASN A 121      13.589  -8.129  14.774  1.00 53.60
ATOM    847  N   VAL A 122      17.220  -4.451  17.386  1.00 41.17
ATOM    848  CA  VAL A 122      18.594  -3.951  17.414  1.00 41.54
ATOM    849  C   VAL A 122      19.066  -4.053  18.866  1.00 39.66
ATOM    850  O   VAL A 122      18.502  -3.418  19.762  1.00 39.03
ATOM    851  CB  VAL A 122      18.695  -2.473  16.920  1.00 40.36
ATOM    852  CG1 VAL A 122      20.078  -1.903  17.225  1.00 38.11
ATOM    853  CG2 VAL A 122      18.457  -2.410  15.424  1.00 40.49
ATOM    854  N   VAL A 123      20.097  -4.862  19.087  1.00 37.93
ATOM    855  CA  VAL A 123      20.632  -5.079  20.421  1.00 41.13
ATOM    856  C   VAL A 123      22.103  -4.701  20.608  1.00 41.85
ATOM    857  O   VAL A 123      22.965  -5.136  19.848  1.00 42.36
ATOM    858  CB  VAL A 123      20.477  -6.559  20.816  1.00 41.09
ATOM    859  CG1 VAL A 123      20.750  -6.732  22.301  1.00 38.45
ATOM    860  CG2 VAL A 123      19.089  -7.049  20.441  1.00 40.71
ATOM    861  N   PHE A 124      22.385  -3.898  21.629  1.00 43.75
ATOM    862  CA  PHE A 124      23.754  -3.497  21.929  1.00 45.99
ATOM    863  C   PHE A 124      24.253  -4.289  23.138  1.00 46.78
ATOM    864  O   PHE A 124      23.667  -4.213  24.210  1.00 48.23
ATOM    865  CB  PHE A 124      23.807  -1.997  22.212  1.00 45.44
ATOM    866  CG  PHE A 124      23.300  -1.168  21.079  1.00 47.57
ATOM    867  CD1 PHE A 124      21.961  -0.805  21.010  1.00 49.00
ATOM    868  CD2 PHE A 124      24.148  -0.812  20.031  1.00 48.09
ATOM    869  CE1 PHE A 124      21.468  -0.101  19.904  1.00 49.10
ATOM    870  CE2 PHE A 124      23.668  -0.112  18.925  1.00 47.98
ATOM    871  CZ  PHE A 124      22.323   0.243  18.861  1.00 47.60
ATOM    872  N   TRP A 125      25.327  -5.056  22.965  1.00 46.47
ATOM    873  CA  TRP A 125      25.869  -5.868  24.050  1.00 46.28
ATOM    874  C   TRP A 125      27.088  -5.280  24.735  1.00 48.37
ATOM    875  O   TRP A 125      28.206  -5.373  24.222  1.00 50.12
ATOM    876  CB  TRP A 125      26.238  -7.256  23.542  1.00 46.10
ATOM    877  CG  TRP A 125      25.082  -8.043  23.091  1.00 42.72
ATOM    878  CD1 TRP A 125      24.488  -7.992  21.875  1.00 42.75
ATOM    879  CD2 TRP A 125      24.350  -8.995  23.863  1.00 43.47
ATOM    880  NE1 TRP A 125      23.422  -8.860  21.830  1.00 43.90
ATOM    881  CE2 TRP A 125      23.316  -9.488  23.041  1.00 43.13
ATOM    882  CE3 TRP A 125      24.468  -9.482  25.176  1.00 41.70
ATOM    883  CZ2 TRP A 125      22.400 -10.445  23.485  1.00 42.73
ATOM    884  CZ3 TRP A 125      23.560 -10.430  25.617  1.00 41.57
ATOM    885  CH2 TRP A 125      22.537 -10.903  24.772  1.00 42.54
ATOM    886  N   ASP A 126      26.880  -4.687  25.905  1.00 48.88
ATOM    887  CA  ASP A 126      27.985  -4.104  26.645  1.00 48.93
ATOM    888  C   ASP A 126      28.821  -5.235  27.242  1.00 47.66
ATOM    889  O   ASP A 126      28.369  -5.919  28.161  1.00 46.78
ATOM    890  CB  ASP A 126      27.460  -3.221  27.773  1.00 51.57
ATOM    891  CG  ASP A 126      28.539  -2.338  28.366  1.00 55.77
ATOM    892  OD1 ASP A 126      29.695  -2.798  28.490  1.00 56.17
ATOM    893  OD2 ASP A 126      28.228  -1.181  28.716  1.00 59.56
ATOM    894  N   LEU A 127      30.028  -5.441  26.719  1.00 46.01
ATOM    895  CA  LEU A 127      30.889  -6.499  27.242  1.00 43.56
ATOM    896  C   LEU A 127      31.865  -5.963  28.287  1.00 44.40
ATOM    897  O   LEU A 127      32.373  -4.838  28.176  1.00 43.22
ATOM    898  CB  LEU A 127      31.666  -7.180  26.112  1.00 39.09
ATOM    899  CG  LEU A 127      30.846  -7.747  24.944  1.00 36.41
ATOM    900  CD1 LEU A 127      31.665  -8.753  24.153  1.00 32.86
ATOM    901  CD2 LEU A 127      29.622  -8.431  25.477  1.00 36.47
ATOM    902  N   PRO A 128      32.137  -6.767  29.327  1.00 45.71
ATOM    903  CA  PRO A 128      33.054  -6.387  30.406  1.00 45.66
ATOM    904  C   PRO A 128      34.451  -6.181  29.846  1.00 45.68
ATOM    905  O   PRO A 128      34.896  -6.964  29.006  1.00 45.95
ATOM    906  CB  PRO A 128      33.019  -7.594  31.344  1.00 44.99
ATOM    907  CG  PRO A 128      31.749  -8.293  30.994  1.00 47.45
ATOM    908  CD  PRO A 128      31.659  -8.145  29.511  1.00 46.42
ATOM    909  N   GLY A 129      35.139  -5.135  30.294  1.00 46.79
ATOM    910  CA  GLY A 129      36.491  -4.914  29.819  1.00 48.68
ATOM    911  C   GLY A 129      37.256  -6.175  30.170  1.00 50.85
ATOM    912  O   GLY A 129      37.087  -6.713  31.268  1.00 51.70
ATOM    913  N   ILE A 130      38.075  -6.676  29.254  1.00 51.87
ATOM    914  CA  ILE A 130      38.819  -7.891  29.543  1.00 50.35
ATOM    915  C   ILE A 130      39.721  -7.682  30.754  1.00 56.13
ATOM    916  O   ILE A 130      40.117  -8.639  31.417  1.00 56.38
ATOM    917  CB  ILE A 130      39.676  -8.321  28.349  1.00 45.11
ATOM    918  CG1 ILE A 130      40.215  -9.735  28.587  1.00 41.40
ATOM    919  CG2 ILE A 130      40.810  -7.331  28.154  1.00 44.54
ATOM    920  CD1 ILE A 130      39.365 -10.798  29.165  1.00 55.43
ATOM    921  N   GLY A 131      40.033  -6.422  31.041  1.00 59.45
ATOM    922  CA  GLY A 131      40.886  -6.105  32.173  1.00 63.49
ATOM    923  C   GLY A 131      40.294  -6.523  33.505  1.00 66.89
ATOM    924  O   GLY A 131      41.014  -6.905  34.426  1.00 68.72
ATOM    925  N   SER A 132      38.973  -6.452  33.611  1.00 69.44
ATOM    926  CA  SER A 132      38.301  -6.825  34.844  1.00 70.84
ATOM    927  C   SER A 132      37.685  -8.219  34.749  1.00 72.40
ATOM    928  O   SER A 132      36.594  -8.462  35.262  1.00 71.55
ATOM    929  CB  SER A 132      37.226  -5.788  35.194  1.00 69.79
ATOM    930  OG  SER A 132      36.253  -5.681  34.171  1.00 67.45
ATOM    931  N   THR A 133      38.395  -9.127  34.081  1.00 74.62
ATOM    932  CA  THR A 133      37.953 -10.514  33.926  1.00 78.13
ATOM    933  C   THR A 133      39.188 -11.397  34.036  1.00 79.77
ATOM    934  O   THR A 133      40.277 -11.002  33.616  1.00 82.88
ATOM    935  CB  THR A 133      37.305 -10.773  32.554  1.00 78.82
ATOM    936  OG1 THR A 133      38.275 -10.566  31.522  1.00 79.17
ATOM    937  CG2 THR A 133      36.120  -9.842  32.333  1.00 79.10
ATOM    938  N   ASN A 134      39.026 -12.586  34.598  1.00 82.49
ATOM    939  CA  ASN A 134      40.163 -13.486  34.746  1.00 83.37
ATOM    940  C   ASN A 134      40.253 -14.397  33.536  1.00 81.17
ATOM    941  O   ASN A 134      40.564 -15.583  33.649  1.00 80.14
ATOM    942  CB  ASN A 134      40.021 -14.302  36.029  1.00 85.49
ATOM    943  CG  ASN A 134      39.767 -13.430  37.244  1.00 89.82
ATOM    944  OD1 ASN A 134      38.634 -13.022  37.502  1.00 91.67
ATOM    945  ND2 ASN A 134      40.826 -13.122  37.985  1.00 92.15
ATOM    946  N   PHE A 135      39.981 -13.811  32.375  1.00 75.48
ATOM    947  CA  PHE A 135      40.005 -14.525  31.108  1.00 73.13
ATOM    948  C   PHE A 135      41.042 -13.957  30.152  1.00 72.41
ATOM    949  O   PHE A 135      41.156 -12.740  29.987  1.00 67.18
ATOM    950  CB  PHE A 135      38.629 -14.453  30.441  1.00 74.90
ATOM    951  CG  PHE A 135      37.564 -15.226  31.161  1.00 76.09
ATOM    952  CD1 PHE A 135      36.283 -14.705  31.293  1.00 76.43
ATOM    953  CD2 PHE A 135      37.838 -16.482  31.697  1.00 76.65
ATOM    954  CE1 PHE A 135      35.286 -15.424  31.948  1.00 77.34
ATOM    955  CE2 PHE A 135      36.850 -17.210  32.354  1.00 77.57
ATOM    956  CZ  PHE A 135      35.571 -16.679  32.479  1.00 77.99
ATOM    957  N   PRO A 136      41.831 -14.837  29.525  1.00 66.85
ATOM    958  CA  PRO A 136      42.849 -14.379  28.578  1.00 67.46
ATOM    959  C   PRO A 136      42.093 -14.067  27.287  1.00 68.58
ATOM    960  O   PRO A 136      40.951 -14.500  27.123  1.00 64.46
ATOM    961  CB  PRO A 136      43.758 -15.597  28.426  1.00 64.62
ATOM    962  CG  PRO A 136      43.493 -16.406  29.676  1.00 65.13
ATOM    963  CD  PRO A 136      42.019 -16.258  29.851  1.00 65.27
ATOM    964  N   PRO A 137      42.712 -13.321  26.357  1.00 69.78
ATOM    965  CA  PRO A 137      42.085 -12.956  25.082  1.00 66.54
ATOM    966  C   PRO A 137      41.147 -13.997  24.458  1.00 67.02
ATOM    967  O   PRO A 137      39.946 -13.765  24.330  1.00 68.47
ATOM    968  CB  PRO A 137      43.285 -12.653  24.200  1.00 70.16
ATOM    969  CG  PRO A 137      44.203 -11.969  25.171  1.00 69.55
ATOM    970  CD  PRO A 137      44.109 -12.847  26.403  1.00 68.46
ATOM    971  N   ASP A 138      41.686 -15.145  24.073  1.00 69.44
ATOM    972  CA  ASP A 138      40.868 -16.174  23.445  1.00 69.58
ATOM    973  C   ASP A 138      39.728 -16.713  24.300  1.00 65.46
ATOM    974  O   ASP A 138      38.640 -16.977  23.786  1.00 65.93
ATOM    975  CB  ASP A 138      41.765 -17.305  22.960  1.00 73.13
ATOM    976  CG  ASP A 138      42.621 -16.881  21.788  1.00 79.35
ATOM    977  OD1 ASP A 138      42.102 -16.558  20.718  1.00 84.49
ATOM    978  OD2 ASP A 138      43.935 -16.862  21.983  1.00 83.67
ATOM    979  N   THR A 139      39.967 -16.880  25.595  1.00 61.23
ATOM    980  CA  THR A 139      38.925 -17.368  26.489  1.00 59.15
ATOM    981  C   THR A 139      37.859 -16.277  26.595  1.00 56.69
ATOM    982  O   THR A 139      36.663 -16.552  26.632  1.00 56.34
ATOM    983  CB  THR A 139      39.478 -17.662  27.899  1.00 59.28
ATOM    984  OG1 THR A 139      40.492 -18.670  27.811  1.00 58.24
ATOM    985  CG2 THR A 139      38.366 -18.147  28.820  1.00 55.37
ATOM    986  N   TYR A 140      38.312 -15.032  26.644  1.00 57.06
ATOM    987  CA  TYR A 140      37.415 -13.890  26.730  1.00 55.04
ATOM    988  C   TYR A 140      36.397 -13.955  25.593  1.00 53.99
ATOM    989  O   TYR A 140      35.201 -14.109  25.818  1.00 53.89
ATOM    990  CB  TYR A 140      38.221 -12.596  26.620  1.00 53.64
ATOM    991  CG  TYR A 140      37.382 -11.346  26.691  1.00 54.45
ATOM    992  CD1 TYR A 140      36.881 -10.892  27.907  1.00 54.26
ATOM    993  CD2 TYR A 140      37.063 -10.629  25.536  1.00 53.23
ATOM    994  CE1 TYR A 140      36.080  -9.755  27.977  1.00 54.05
ATOM    995  CE2 TYR A 140      36.265  -9.494  25.595  1.00 53.23
ATOM    996  CZ  TYR A 140      35.777  -9.063  26.822  1.00 53.27
ATOM    997  OH  TYR A 140      34.984  -7.946  26.900  1.00 53.92
ATOM    998  N   LEU A 141      36.892 -13.838  24.369  1.00 53.61
ATOM    999  CA  LEU A 141      36.048 -13.881  23.183  1.00 55.99
ATOM   1000  C   LEU A 141      35.115 -15.076  23.222  1.00 56.88
ATOM   1001  O   LEU A 141      33.930 -14.961  22.911  1.00 56.39
ATOM   1002  CB  LEU A 141      36.918 -13.944  21.925  1.00 53.13
ATOM   1003  CG  LEU A 141      37.842 -12.733  21.757  1.00 50.75
ATOM   1004  CD1 LEU A 141      38.868 -13.009  20.664  1.00 50.27
ATOM   1005  CD2 LEU A 141      37.005 -11.494  21.447  1.00 47.47
ATOM   1006  N   GLU A 142      35.661 -16.225  23.606  1.00 60.34
ATOM   1007  CA  GLU A 142      34.882 -17.453  23.699  1.00 64.95
ATOM   1008  C   GLU A 142      33.720 -17.245  24.673  1.00 61.71
ATOM   1009  O   GLU A 142      32.563 -17.485  24.329  1.00 62.45
ATOM   1010  CB  GLU A 142      35.785 -18.588  24.173  1.00 70.84
ATOM   1011  CG  GLU A 142      35.252 -19.974  23.912  1.00 87.70
ATOM   1012  CD  GLU A 142      36.297 -21.033  24.195  1.00 98.49
ATOM   1013  OE1 GLU A 142      36.798 -21.079  25.339  1.00106.02
ATOM   1014  OE2 GLU A 142      36.621 -21.813  23.276  1.00106.41
ATOM   1015  N   LYS A 143      34.015 -16.780  25.882  1.00 61.21
ATOM   1016  CA  LYS A 143      32.960 -16.538  26.861  1.00 62.12
ATOM   1017  C   LYS A 143      31.982 -15.461  26.388  1.00 60.23
ATOM   1018  O   LYS A 143      30.776 -15.547  26.639  1.00 59.90
ATOM   1019  CB  LYS A 143      33.554 -16.125  28.210  1.00 63.08
ATOM   1020  CG  LYS A 143      33.653 -17.245  29.248  1.00 70.74
ATOM   1021  CD  LYS A 143      34.743 -18.266  28.926  1.00 79.38
ATOM   1022  CE  LYS A 143      34.320 -19.252  27.846  1.00 84.55
ATOM   1023  NZ  LYS A 143      35.355 -20.302  27.610  1.00 87.22
ATOM   1024  N   MET A 144      32.497 -14.449  25.698  1.00 58.35
ATOM   1025  CA  MET A 144      31.650 -13.367  25.212  1.00 55.79
ATOM   1026  C   MET A 144      30.858 -13.709  23.946  1.00 54.74
ATOM   1027  O   MET A 144      30.140 -12.860  23.422  1.00 53.69
ATOM   1028  CB  MET A 144      32.492 -12.112  24.983  1.00 55.55
ATOM   1029  CG  MET A 144      33.175 -11.589  26.241  1.00 55.87
ATOM   1030  SD  MET A 144      32.020 -11.198  27.597  1.00 59.50
ATOM   1031  CE  MET A 144      32.163 -12.682  28.623  1.00 59.92
ATOM   1032  N   LYS A 145      30.986 -14.947  23.464  1.00 55.16
ATOM   1033  CA  LYS A 145      30.264 -15.407  22.270  1.00 54.97
ATOM   1034  C   LYS A 145      30.470 -14.473  21.085  1.00 53.50
ATOM   1035  O   LYS A 145      29.518 -13.885  20.567  1.00 52.99
ATOM   1036  CB  LYS A 145      28.767 -15.525  22.580  1.00 56.30
ATOM   1037  CG  LYS A 145      28.436 -16.542  23.658  1.00 62.24
ATOM   1038  CD  LYS A 145      27.044 -16.318  24.216  1.00 67.63
ATOM   1039  CE  LYS A 145      26.792 -17.184  25.446  1.00 69.87
ATOM   1040  NZ  LYS A 145      25.501 -16.849  26.116  1.00 70.23
ATOM   1041  N   PHE A 146      31.724 -14.362  20.658  1.00 51.24
ATOM   1042  CA  PHE A 146      32.135 -13.491  19.558  1.00 50.40
ATOM   1043  C   PHE A 146      31.431 -13.662  18.208  1.00 50.33
ATOM   1044  O   PHE A 146      31.085 -12.682  17.553  1.00 49.71
ATOM   1045  CB  PHE A 146      33.637 -13.647  19.348  1.00 49.06
ATOM   1046  CG  PHE A 146      34.157 -12.923  18.146  1.00 48.40
ATOM   1047  CD1 PHE A 146      34.565 -11.598  18.240  1.00 47.57
ATOM   1048  CD2 PHE A 146      34.244 -13.569  16.919  1.00 45.92
ATOM   1049  CE1 PHE A 146      35.056 -10.929  17.132  1.00 48.51
ATOM   1050  CE2 PHE A 146      34.731 -12.910  15.804  1.00 47.32
ATOM   1051  CZ  PHE A 146      35.141 -11.586  15.908  1.00 49.43
ATOM   1052  N   TYR A 147      31.234 -14.899  17.776  1.00 53.03
ATOM   1053  CA  TYR A 147      30.604 -15.143  16.482  1.00 55.26
ATOM   1054  C   TYR A 147      29.099 -14.878  16.426  1.00 53.20
ATOM   1055  O   TYR A 147      28.449 -15.184  15.434  1.00 51.73
ATOM   1056  CB  TYR A 147      30.905 -16.572  16.022  1.00 59.32
ATOM   1057  CG  TYR A 147      32.385 -16.846  15.832  1.00 67.27
ATOM   1058  CD1 TYR A 147      33.259 -16.871  16.922  1.00 71.77
ATOM   1059  CD2 TYR A 147      32.918 -17.073  14.559  1.00 71.06
ATOM   1060  CE1 TYR A 147      34.633 -17.116  16.752  1.00 74.61
ATOM   1061  CE2 TYR A 147      34.288 -17.319  14.377  1.00 75.01
ATOM   1062  CZ  TYR A 147      35.138 -17.339  15.479  1.00 75.20
ATOM   1063  OH  TYR A 147      36.484 -17.578  15.313  1.00 74.27
ATOM   1064  N   GLU A 148      28.549 -14.289  17.480  1.00 53.83
ATOM   1065  CA  GLU A 148      27.121 -13.981  17.517  1.00 54.38
ATOM   1066  C   GLU A 148      26.790 -12.550  17.097  1.00 53.36
ATOM   1067  O   GLU A 148      25.636 -12.235  16.801  1.00 52.20
ATOM   1068  CB  GLU A 148      26.573 -14.211  18.920  1.00 56.14
ATOM   1069  CG  GLU A 148      26.012 -15.586  19.164  1.00 58.45
ATOM   1070  CD  GLU A 148      25.505 -15.729  20.578  1.00 61.03
ATOM   1071  OE1 GLU A 148      24.840 -14.783  21.066  1.00 61.44
ATOM   1072  OE2 GLU A 148      25.769 -16.783  21.196  1.00 63.90
ATOM   1073  N   TYR A 149      27.803 -11.686  17.068  1.00 51.98
ATOM   1074  CA  TYR A 149      27.601 -10.283  16.709  1.00 49.79
ATOM   1075  C   TYR A 149      27.882  -9.915  15.252  1.00 48.77
ATOM   1076  O   TYR A 149      28.830 -10.409  14.639  1.00 48.16
ATOM   1077  CB  TYR A 149      28.462  -9.388  17.600  1.00 48.64
ATOM   1078  CG  TYR A 149      28.485  -9.801  19.044  1.00 47.80
ATOM   1079  CD1 TYR A 149      29.570 -10.499  19.569  1.00 46.14
ATOM   1080  CD2 TYR A 149      27.432  -9.477  19.896  1.00 47.13
ATOM   1081  CE1 TYR A 149      29.606 -10.860  20.915  1.00 47.34
ATOM   1082  CE2 TYR A 149      27.454  -9.831  21.241  1.00 48.24
ATOM   1083  CZ  TYR A 149      28.545 -10.520  21.748  1.00 48.67
ATOM   1084  OH  TYR A 149      28.578 -10.851  23.086  1.00 48.99
ATOM   1085  N   ASP A 150      27.045  -9.032  14.714  1.00 48.02
ATOM   1086  CA  ASP A 150      27.194  -8.544  13.347  1.00 45.60
ATOM   1087  C   ASP A 150      28.370  -7.576  13.379  1.00 43.02
ATOM   1088  O   ASP A 150      29.164  -7.501  12.445  1.00 42.50
ATOM   1089  CB  ASP A 150      25.942  -7.784  12.914  1.00 48.18
ATOM   1090  CG  ASP A 150      24.711  -8.650  12.906  1.00 49.12
ATOM   1091  OD1 ASP A 150      24.565  -9.463  11.974  1.00 52.10
ATOM   1092  OD2 ASP A 150      23.887  -8.523  13.835  1.00 51.46
ATOM   1093  N   PHE A 151      28.460  -6.834  14.479  1.00 40.12
ATOM   1094  CA  PHE A 151      29.522  -5.862  14.688  1.00 39.37
ATOM   1095  C   PHE A 151      30.233  -6.127  16.010  1.00 38.23
ATOM   1096  O   PHE A 151      29.603  -6.510  17.001  1.00 37.78
ATOM   1097  CB  PHE A 151      28.946  -4.436  14.739  1.00 37.29
ATOM   1098  CG  PHE A 151      28.210  -4.022  13.502  1.00 35.69
ATOM   1099  CD1 PHE A 151      26.940  -3.466  13.595  1.00 35.57
ATOM   1100  CD2 PHE A 151      28.788  -4.173  12.240  1.00 35.80
ATOM   1101  CE1 PHE A 151      26.254  -3.066  12.449  1.00 39.77
ATOM   1102  CE2 PHE A 151      28.111  -3.777  11.088  1.00 35.41
ATOM   1103  CZ  PHE A 151      26.845  -3.223  11.192  1.00 38.11
ATOM   1104  N   PHE A 152      31.545  -5.916  16.022  1.00 39.07
ATOM   1105  CA  PHE A 152      32.326  -6.077  17.245  1.00 41.19
ATOM   1106  C   PHE A 152      33.174  -4.825  17.405  1.00 38.55
ATOM   1107  O   PHE A 152      34.242  -4.706  16.805  1.00 37.31
ATOM   1108  CB  PHE A 152      33.242  -7.298  17.181  1.00 45.51
ATOM   1109  CG  PHE A 152      33.880  -7.632  18.498  1.00 51.69
ATOM   1110  CD1 PHE A 152      33.138  -8.238  19.507  1.00 55.29
ATOM   1111  CD2 PHE A 152      35.200  -7.286  18.756  1.00 54.68
ATOM   1112  CE1 PHE A 152      33.698  -8.492  20.758  1.00 57.63
ATOM   1113  CE2 PHE A 152      35.774  -7.533  20.004  1.00 57.10
ATOM   1114  CZ  PHE A 152      35.022  -8.135  21.007  1.00 57.36
ATOM   1115  N   ILE A 153      32.688  -3.890  18.206  1.00 37.57
ATOM   1116  CA  ILE A 153      33.392  -2.640  18.431  1.00 39.71
ATOM   1117  C   ILE A 153      34.302  -2.727  19.659  1.00 40.81
ATOM   1118  O   ILE A 153      33.962  -3.368  20.654  1.00 41.99
ATOM   1119  CB  ILE A 153      32.405  -1.456  18.699  1.00 40.27
ATOM   1120  CG1 ILE A 153      31.161  -1.543  17.805  1.00 38.45
ATOM   1121  CG2 ILE A 153      33.135  -0.127  18.516  1.00 38.08
ATOM   1122  CD1 ILE A 153      30.003  -0.641  18.226  1.00 55.43
ATOM   1123  N   ILE A 154      35.456  -2.073  19.576  1.00 40.74
ATOM   1124  CA  ILE A 154      36.410  -1.983  20.679  1.00 40.36
ATOM   1125  C   ILE A 154      36.508  -0.474  20.931  1.00 41.61
ATOM   1126  O   ILE A 154      36.828   0.288  20.019  1.00 41.09
ATOM   1127  CB  ILE A 154      37.819  -2.500  20.280  1.00 37.59
ATOM   1128  CG1 ILE A 154      37.838  -4.025  20.225  1.00 36.13
ATOM   1129  CG2 ILE A 154      38.858  -2.007  21.277  1.00 37.31
ATOM   1130  CD1 ILE A 154      39.032  -4.628  19.485  1.00 55.43
ATOM   1131  N   ILE A 155      36.225  -0.017  22.142  1.00 45.98
ATOM   1132  CA  ILE A 155      36.310   1.419  22.378  1.00 52.73
ATOM   1133  C   ILE A 155      37.413   1.795  23.352  1.00 49.81
ATOM   1134  O   ILE A 155      37.561   1.194  24.412  1.00 50.81
ATOM   1135  CB  ILE A 155      34.975   2.003  22.892  1.00 56.09
ATOM   1136  CG1 ILE A 155      33.832   1.590  21.970  1.00 61.85
ATOM   1137  CG2 ILE A 155      35.042   3.522  22.903  1.00 58.20
ATOM   1138  CD1 ILE A 155      33.583   0.101  21.765  1.00 55.43
ATOM   1139  N   SER A 156      38.188   2.801  22.969  1.00 47.69
ATOM   1140  CA  SER A 156      39.287   3.278  23.789  1.00 48.15
ATOM   1141  C   SER A 156      39.214   4.793  23.838  1.00 46.33
ATOM   1142  O   SER A 156      38.479   5.412  23.069  1.00 46.51
ATOM   1143  CB  SER A 156      40.622   2.839  23.176  1.00 48.51
ATOM   1144  OG  SER A 156      41.722   3.297  23.940  1.00 48.24
ATOM   1145  N   ALA A 157      39.966   5.392  24.749  1.00 47.24
ATOM   1146  CA  ALA A 157      39.984   6.842  24.859  1.00 47.95
ATOM   1147  C   ALA A 157      41.352   7.358  24.421  1.00 49.39
ATOM   1148  O   ALA A 157      41.827   7.026  23.331  1.00 47.38
ATOM   1149  CB  ALA A 157      39.687   7.263  26.287  1.00 46.92
ATOM   1150  N   THR A 158      41.988   8.151  25.279  1.00 50.22
ATOM   1151  CA  THR A 158      43.297   8.728  24.985  1.00 54.22
ATOM   1152  C   THR A 158      44.471   7.753  25.104  1.00 56.11
ATOM   1153  O   THR A 158      45.354   7.729  24.244  1.00 56.20
ATOM   1154  CB  THR A 158      43.564   9.926  25.898  1.00 54.50
ATOM   1155  OG1 THR A 158      43.384   9.531  27.265  1.00 54.69
ATOM   1156  CG2 THR A 158      42.609  11.067  25.560  1.00 54.61
ATOM   1157  N   ARG A 159      44.488   6.961  26.173  1.00 58.08
ATOM   1158  CA  ARG A 159      45.557   5.989  26.374  1.00 58.61
ATOM   1159  C   ARG A 159      45.166   4.703  25.669  1.00 59.21
ATOM   1160  O   ARG A 159      44.012   4.275  25.736  1.00 60.42
ATOM   1161  CB  ARG A 159      45.740   5.647  27.859  1.00 60.38
ATOM   1162  CG  ARG A 159      45.657   6.790  28.848  1.00 61.60
ATOM   1163  CD  ARG A 159      46.885   7.660  28.830  1.00 63.11
ATOM   1164  NE  ARG A 159      46.971   8.468  30.044  1.00 66.11
ATOM   1165  CZ  ARG A 159      45.995   9.251  30.502  1.00 68.50
ATOM   1166  NH1 ARG A 159      44.843   9.337  29.849  1.00 68.76
ATOM   1167  NH2 ARG A 159      46.176   9.958  31.610  1.00 68.50
ATOM   1168  N   PHE A 160      46.121   4.079  24.997  1.00 61.07
ATOM   1169  CA  PHE A 160      45.846   2.813  24.343  1.00 61.47
ATOM   1170  C   PHE A 160      46.060   1.761  25.424  1.00 60.32
ATOM   1171  O   PHE A 160      47.132   1.693  26.017  1.00 61.78
ATOM   1172  CB  PHE A 160      46.823   2.578  23.193  1.00 62.39
ATOM   1173  CG  PHE A 160      46.157   2.315  21.875  1.00 66.72
ATOM   1174  CD1 PHE A 160      46.250   3.241  20.840  1.00 67.83
ATOM   1175  CD2 PHE A 160      45.439   1.140  21.667  1.00 68.09
ATOM   1176  CE1 PHE A 160      45.639   3.000  19.617  1.00 69.14
ATOM   1177  CE2 PHE A 160      44.823   0.887  20.448  1.00 68.75
ATOM   1178  CZ  PHE A 160      44.923   1.819  19.419  1.00 69.71
ATOM   1179  N   LYS A 161      45.039   0.959  25.700  1.00 57.90
ATOM   1180  CA  LYS A 161      45.148  -0.081  26.719  1.00 58.41
ATOM   1181  C   LYS A 161      45.774  -1.378  26.193  1.00 59.00
ATOM   1182  O   LYS A 161      45.459  -1.839  25.092  1.00 57.98
ATOM   1183  CB  LYS A 161      43.771  -0.376  27.322  1.00 57.55
ATOM   1184  CG  LYS A 161      43.368   0.585  28.431  1.00 57.33
ATOM   1185  CD  LYS A 161      43.179   2.009  27.933  1.00 60.28
ATOM   1186  CE  LYS A 161      43.307   3.020  29.073  1.00 63.01
ATOM   1187  NZ  LYS A 161      42.503   2.678  30.290  1.00 65.34
ATOM   1188  N   LYS A 162      46.662  -1.968  26.984  1.00 61.47
ATOM   1189  CA  LYS A 162      47.321  -3.204  26.582  1.00 62.73
ATOM   1190  C   LYS A 162      46.298  -4.313  26.383  1.00 62.09
ATOM   1191  O   LYS A 162      46.443  -5.150  25.494  1.00 62.94
ATOM   1192  CB  LYS A 162      48.364  -3.621  27.627  1.00 63.55
ATOM   1193  CG  LYS A 162      49.236  -4.795  27.197  1.00 68.04
ATOM   1194  CD  LYS A 162      49.847  -4.543  25.818  1.00 71.35
ATOM   1195  CE  LYS A 162      50.543  -5.782  25.275  1.00 73.38
ATOM   1196  NZ  LYS A 162      50.972  -5.590  23.863  1.00 72.90
ATOM   1197  N   ASN A 163      45.257  -4.321  27.209  1.00 65.32
ATOM   1198  CA  ASN A 163      44.211  -5.329  27.082  1.00 67.50
ATOM   1199  C   ASN A 163      43.586  -5.200  25.695  1.00 65.23
ATOM   1200  O   ASN A 163      43.519  -6.169  24.936  1.00 65.15
ATOM   1201  CB  ASN A 163      43.134  -5.119  28.146  1.00 73.71
ATOM   1202  CG  ASN A 163      43.687  -5.167  29.548  1.00 80.52
ATOM   1203  OD1 ASN A 163      44.465  -4.304  29.947  1.00 86.53
ATOM   1204  ND2 ASN A 163      43.291  -6.179  30.305  1.00 84.33
ATOM   1205  N   ASP A 164      43.133  -3.987  25.380  1.00 58.87
ATOM   1206  CA  ASP A 164      42.525  -3.687  24.098  1.00 55.54
ATOM   1207  C   ASP A 164      43.382  -4.210  22.960  1.00 52.39
ATOM   1208  O   ASP A 164      42.864  -4.816  22.021  1.00 50.93
ATOM   1209  CB  ASP A 164      42.325  -2.178  23.959  1.00 56.59
ATOM   1210  CG  ASP A 164      41.263  -1.649  24.903  1.00 54.82
ATOM   1211  OD1 ASP A 164      41.159  -0.417  25.064  1.00 56.90
ATOM   1212  OD2 ASP A 164      40.522  -2.467  25.486  1.00 56.04
ATOM   1213  N   ILE A 165      44.692  -3.985  23.054  1.00 52.27
ATOM   1214  CA  ILE A 165      45.642  -4.440  22.034  1.00 51.33
ATOM   1215  C   ILE A 165      45.623  -5.958  21.882  1.00 48.16
ATOM   1216  O   ILE A 165      45.608  -6.480  20.765  1.00 46.50
ATOM   1217  CB  ILE A 165      47.096  -4.035  22.382  1.00 50.65
ATOM   1218  CG1 ILE A 165      47.249  -2.512  22.374  1.00 52.74
ATOM   1219  CG2 ILE A 165      48.060  -4.690  21.401  1.00 49.55
ATOM   1220  CD1 ILE A 165      48.526  -1.990  23.029  1.00 55.43
ATOM   1221  N   ASP A 166      45.640  -6.660  23.012  1.00 47.13
ATOM   1222  CA  ASP A 166      45.635  -8.117  23.002  1.00 50.01
ATOM   1223  C   ASP A 166      44.375  -8.689  22.352  1.00 48.09
ATOM   1224  O   ASP A 166      44.450  -9.653  21.580  1.00 45.94
ATOM   1225  CB  ASP A 166      45.788  -8.654  24.426  1.00 54.40
ATOM   1226  CG  ASP A 166      47.164  -8.371  25.009  1.00 58.73
ATOM   1227  OD1 ASP A 166      48.168  -8.594  24.302  1.00 62.84
ATOM   1228  OD2 ASP A 166      47.246  -7.939  26.176  1.00 63.75
ATOM   1229  N   ILE A 167      43.224  -8.093  22.670  1.00 47.62
ATOM   1230  CA  ILE A 167      41.941  -8.514  22.106  1.00 48.06
ATOM   1231  C   ILE A 167      41.985  -8.331  20.586  1.00 45.79
ATOM   1232  O   ILE A 167      41.598  -9.217  19.824  1.00 44.69
ATOM   1233  CB  ILE A 167      40.775  -7.682  22.704  1.00 48.71
ATOM   1234  CG1 ILE A 167      40.548  -8.090  24.159  1.00 50.54
ATOM   1235  CG2 ILE A 167      39.498  -7.883  21.895  1.00 48.03
ATOM   1236  CD1 ILE A 167      39.700  -7.118  24.977  1.00 55.43
ATOM   1237  N   ALA A 168      42.462  -7.170  20.154  1.00 44.73
ATOM   1238  CA  ALA A 168      42.595  -6.872  18.734  1.00 45.11
ATOM   1239  C   ALA A 168      43.544  -7.900  18.113  1.00 44.84
ATOM   1240  O   ALA A 168      43.312  -8.400  17.018  1.00 41.83
ATOM   1241  CB  ALA A 168      43.153  -5.464  18.556  1.00 43.71
ATOM   1242  N   LYS A 169      44.608  -8.221  18.841  1.00 48.25
ATOM   1243  CA  LYS A 169      45.599  -9.184  18.378  1.00 51.78
ATOM   1244  C   LYS A 169      44.989 -10.579  18.270  1.00 50.64
ATOM   1245  O   LYS A 169      45.346 -11.358  17.384  1.00 50.49
ATOM   1246  CB  LYS A 169      46.790  -9.203  19.339  1.00 55.87
ATOM   1247  CG  LYS A 169      48.101  -9.642  18.708  1.00 64.11
ATOM   1248  CD  LYS A 169      49.246  -9.600  19.718  1.00 70.11
ATOM   1249  CE  LYS A 169      49.397  -8.225  20.354  1.00 72.96
ATOM   1250  NZ  LYS A 169      50.492  -8.202  21.361  1.00 75.23
ATOM   1251  N   ALA A 170      44.067 -10.893  19.172  1.00 49.48
ATOM   1252  CA  ALA A 170      43.415 -12.196  19.147  1.00 49.57
ATOM   1253  C   ALA A 170      42.464 -12.289  17.951  1.00 50.40
ATOM   1254  O   ALA A 170      42.502 -13.261  17.193  1.00 48.46
ATOM   1255  CB  ALA A 170      42.653 -12.430  20.449  1.00 49.81
ATOM   1256  N   ILE A 171      41.620 -11.268  17.781  1.00 50.63
ATOM   1257  CA  ILE A 171      40.657 -11.235  16.680  1.00 49.17
ATOM   1258  C   ILE A 171      41.365 -11.289  15.331  1.00 50.59
ATOM   1259  O   ILE A 171      41.009 -12.085  14.464  1.00 50.18
ATOM   1260  CB  ILE A 171      39.781  -9.956  16.715  1.00 48.31
ATOM   1261  CG1 ILE A 171      39.162  -9.775  18.104  1.00 47.69
ATOM   1262  CG2 ILE A 171      38.669 -10.064  15.683  1.00 43.48
ATOM   1263  CD1 ILE A 171      38.600  -8.381  18.382  1.00 55.43
ATOM   1264  N   SER A 172      42.363 -10.436  15.149  1.00 52.20
ATOM   1265  CA  SER A 172      43.103 -10.423  13.892  1.00 56.28
ATOM   1266  C   SER A 172      43.738 -11.782  13.618  1.00 56.42
ATOM   1267  O   SER A 172      43.613 -12.313  12.521  1.00 57.43
ATOM   1268  CB  SER A 172      44.200  -9.354  13.915  1.00 56.52
ATOM   1269  OG  SER A 172      44.925  -9.347  12.694  1.00 57.43
ATOM   1270  N   ALA A 173      44.418 -12.333  14.620  1.00 58.01
ATOM   1271  CA  ALA A 173      45.086 -13.625  14.485  1.00 60.29
ATOM   1272  C   ALA A 173      44.067 -14.719  14.209  1.00 60.70
ATOM   1273  O   ALA A 173      44.406 -15.810  13.758  1.00 62.11
ATOM   1274  CB  ALA A 173      45.860 -13.941  15.756  1.00 58.64
ATOM   1275  N   MET A 174      42.810 -14.398  14.480  1.00 61.59
ATOM   1276  CA  MET A 174      41.690 -15.309  14.292  1.00 60.79
ATOM   1277  C   MET A 174      41.158 -15.145  12.867  1.00 60.15
ATOM   1278  O   MET A 174      40.312 -15.915  12.411  1.00 57.51
ATOM   1279  CB  MET A 174      40.611 -14.939  15.298  1.00 61.21
ATOM   1280  CG  MET A 174      39.731 -16.052  15.772  1.00 62.47
ATOM   1281  SD  MET A 174      38.730 -15.393  17.120  1.00 66.59
ATOM   1282  CE  MET A 174      37.352 -14.763  16.217  1.00 65.27
ATOM   1283  N   LYS A 175      41.663 -14.123  12.180  1.00 60.49
ATOM   1284  CA  LYS A 175      41.263 -13.818  10.812  1.00 60.76
ATOM   1285  C   LYS A 175      39.861 -13.210  10.747  1.00 59.67
ATOM   1286  O   LYS A 175      39.146 -13.389   9.760  1.00 58.60
ATOM   1287  CB  LYS A 175      41.316 -15.086   9.967  1.00 62.80
ATOM   1288  CG  LYS A 175      42.703 -15.659   9.808  1.00 65.84
ATOM   1289  CD  LYS A 175      43.519 -14.807   8.864  1.00 69.50
ATOM   1290  CE  LYS A 175      44.835 -15.483   8.516  1.00 73.25
ATOM   1291  NZ  LYS A 175      45.575 -14.744   7.448  1.00 74.42
ATOM   1292  N   LYS A 176      39.475 -12.500  11.805  1.00 60.41
ATOM   1293  CA  LYS A 176      38.160 -11.866  11.880  1.00 61.05
ATOM   1294  C   LYS A 176      38.270 -10.348  11.957  1.00 62.26
ATOM   1295  O   LYS A 176      39.375  -9.814  12.098  1.00 60.65
ATOM   1296  CB  LYS A 176      37.397 -12.399  13.089  1.00 57.39
ATOM   1297  CG  LYS A 176      36.914 -13.823  12.904  1.00 57.65
ATOM   1298  CD  LYS A 176      35.932 -13.913  11.742  1.00 57.57
ATOM   1299  CE  LYS A 176      35.481 -15.345  11.487  1.00 61.27
ATOM   1300  NZ  LYS A 176      36.596 -16.216  10.999  1.00 64.41
ATOM   1301  N   GLU A 177      37.129  -9.656  11.864  1.00 63.33
ATOM   1302  CA  GLU A 177      37.114  -8.190  11.906  1.00 65.61
ATOM   1303  C   GLU A 177      36.500  -7.555  13.159  1.00 60.31
ATOM   1304  O   GLU A 177      35.752  -8.185  13.905  1.00 61.69
ATOM   1305  CB  GLU A 177      36.410  -7.620  10.658  1.00 73.54
ATOM   1306  CG  GLU A 177      36.269  -6.085  10.664  1.00 90.51
ATOM   1307  CD  GLU A 177      35.941  -5.487   9.301  1.00100.12
ATOM   1308  OE1 GLU A 177      36.775  -5.607   8.378  1.00107.69
ATOM   1309  OE2 GLU A 177      34.855  -4.885   9.153  1.00106.64
ATOM   1310  N   PHE A 178      36.845  -6.290  13.378  1.00 55.92
ATOM   1311  CA  PHE A 178      36.349  -5.512  14.503  1.00 49.17
ATOM   1312  C   PHE A 178      36.482  -4.038  14.129  1.00 45.96
ATOM   1313  O   PHE A 178      37.202  -3.698  13.191  1.00 44.59
ATOM   1314  CB  PHE A 178      37.166  -5.825  15.756  1.00 45.87
ATOM   1315  CG  PHE A 178      38.590  -5.355  15.689  1.00 41.69
ATOM   1316  CD1 PHE A 178      38.952  -4.114  16.202  1.00 40.18
ATOM   1317  CD2 PHE A 178      39.572  -6.157  15.116  1.00 42.19
ATOM   1318  CE1 PHE A 178      40.269  -3.677  16.146  1.00 40.46
ATOM   1319  CE2 PHE A 178      40.895  -5.733  15.053  1.00 40.26
ATOM   1320  CZ  PHE A 178      41.246  -4.488  15.571  1.00 40.22
ATOM   1321  N   TYR A 179      35.784  -3.165  14.848  1.00 43.08
ATOM   1322  CA  TYR A 179      35.859  -1.734  14.568  1.00 41.52
ATOM   1323  C   TYR A 179      36.539  -1.022  15.725  1.00 40.25
ATOM   1324  O   TYR A 179      36.372  -1.411  16.883  1.00 39.99
ATOM   1325  CB  TYR A 179      34.454  -1.152  14.349  1.00 41.77
ATOM   1326  CG  TYR A 179      33.713  -1.823  13.217  1.00 43.89
ATOM   1327  CD1 TYR A 179      33.235  -3.129  13.353  1.00 43.43
ATOM   1328  CD2 TYR A 179      33.546  -1.186  11.985  1.00 44.92
ATOM   1329  CE1 TYR A 179      32.616  -3.790  12.294  1.00 44.08
ATOM   1330  CE2 TYR A 179      32.924  -1.843  10.912  1.00 45.01
ATOM   1331  CZ  TYR A 179      32.467  -3.147  11.077  1.00 44.86
ATOM   1332  OH  TYR A 179      31.911  -3.835  10.023  1.00 47.16
ATOM   1333  N   PHE A 180      37.324   0.006  15.414  1.00 37.98
ATOM   1334  CA  PHE A 180      37.994   0.750  16.466  1.00 36.98
ATOM   1335  C   PHE A 180      37.438   2.154  16.629  1.00 37.50
ATOM   1336  O   PHE A 180      37.694   3.037  15.816  1.00 36.14
ATOM   1337  CB  PHE A 180      39.495   0.852  16.218  1.00 36.21
ATOM   1338  CG  PHE A 180      40.253   1.375  17.408  1.00 37.56
ATOM   1339  CD1 PHE A 180      40.378   0.599  18.560  1.00 37.55
ATOM   1340  CD2 PHE A 180      40.784   2.661  17.408  1.00 36.28
ATOM   1341  CE1 PHE A 180      41.017   1.095  19.697  1.00 37.37
ATOM   1342  CE2 PHE A 180      41.422   3.167  18.534  1.00 36.00
ATOM   1343  CZ  PHE A 180      41.539   2.382  19.684  1.00 39.30
ATOM   1344  N   VAL A 181      36.690   2.356  17.703  1.00 38.98
ATOM   1345  CA  VAL A 181      36.104   3.654  17.978  1.00 39.85
ATOM   1346  C   VAL A 181      36.887   4.360  19.082  1.00 41.62
ATOM   1347  O   VAL A 181      36.785   4.004  20.254  1.00 41.50
ATOM   1348  CB  VAL A 181      34.632   3.505  18.402  1.00 38.86
ATOM   1349  CG1 VAL A 181      33.994   4.870  18.586  1.00 39.03
ATOM   1350  CG2 VAL A 181      33.887   2.693  17.362  1.00 37.29
ATOM   1351  N   ARG A 182      37.667   5.359  18.684  1.00 43.16
ATOM   1352  CA  ARG A 182      38.482   6.151  19.601  1.00 45.46
ATOM   1353  C   ARG A 182      37.664   7.358  20.059  1.00 49.17
ATOM   1354  O   ARG A 182      37.185   8.150  19.245  1.00 49.41
ATOM   1355  CB  ARG A 182      39.744   6.617  18.879  1.00 45.52
ATOM   1356  CG  ARG A 182      40.938   6.868  19.769  1.00 44.93
ATOM   1357  CD  ARG A 182      40.816   8.145  20.570  1.00 44.82
ATOM   1358  NE  ARG A 182      42.141   8.710  20.800  1.00 45.15
ATOM   1359  CZ  ARG A 182      42.379   9.815  21.498  1.00 47.66
ATOM   1360  NH1 ARG A 182      41.374  10.484  22.049  1.00 47.71
ATOM   1361  NH2 ARG A 182      43.625  10.253  21.639  1.00 45.92
ATOM   1362  N   THR A 183      37.511   7.509  21.366  1.00 53.55
ATOM   1363  CA  THR A 183      36.721   8.608  21.896  1.00 56.63
ATOM   1364  C   THR A 183      37.508   9.737  22.559  1.00 56.82
ATOM   1365  O   THR A 183      38.736   9.701  22.637  1.00 57.57
ATOM   1366  CB  THR A 183      35.684   8.070  22.895  1.00 57.19
ATOM   1367  OG1 THR A 183      36.292   7.071  23.724  1.00 59.71
ATOM   1368  CG2 THR A 183      34.518   7.448  22.161  1.00 61.14
ATOM   1369  N   LYS A 184      36.778  10.748  23.014  1.00 56.38
ATOM   1370  CA  LYS A 184      37.350  11.897  23.702  1.00 57.84
ATOM   1371  C   LYS A 184      38.397  12.666  22.906  1.00 55.42
ATOM   1372  O   LYS A 184      39.273  13.323  23.481  1.00 54.18
ATOM   1373  CB  LYS A 184      37.933  11.446  25.040  1.00 61.01
ATOM   1374  CG  LYS A 184      36.973  10.559  25.813  1.00 67.67
ATOM   1375  CD  LYS A 184      37.345  10.425  27.266  1.00 73.17
ATOM   1376  CE  LYS A 184      36.259   9.692  28.021  1.00 77.27
ATOM   1377  NZ  LYS A 184      36.572   9.640  29.467  1.00 81.08
ATOM   1378  N   VAL A 185      38.302  12.588  21.582  1.00 53.73
ATOM   1379  CA  VAL A 185      39.234  13.292  20.707  1.00 53.53
ATOM   1380  C   VAL A 185      39.249  14.789  21.042  1.00 52.94
ATOM   1381  O   VAL A 185      40.257  15.472  20.861  1.00 50.97
ATOM   1382  CB  VAL A 185      38.845  13.078  19.228  1.00 50.37
ATOM   1383  CG1 VAL A 185      39.606  14.033  18.336  1.00 50.04
ATOM   1384  CG2 VAL A 185      39.152  11.644  18.829  1.00 49.29
ATOM   1385  N   ASP A 186      38.117  15.282  21.534  1.00 56.52
ATOM   1386  CA  ASP A 186      37.963  16.677  21.920  1.00 59.32
ATOM   1387  C   ASP A 186      39.000  17.065  22.969  1.00 60.19
ATOM   1388  O   ASP A 186      39.533  18.175  22.951  1.00 60.14
ATOM   1389  CB  ASP A 186      36.557  16.903  22.481  1.00 61.47
ATOM   1390  CG  ASP A 186      36.205  15.917  23.587  1.00 65.49
ATOM   1391  OD1 ASP A 186      36.164  14.702  23.310  1.00 68.44
ATOM   1392  OD2 ASP A 186      35.970  16.353  24.733  1.00 69.28
ATOM   1393  N   SER A 187      39.278  16.143  23.887  1.00 60.13
ATOM   1394  CA  SER A 187      40.247  16.378  24.951  1.00 62.63
ATOM   1395  C   SER A 187      41.613  16.684  24.382  1.00 64.43
ATOM   1396  O   SER A 187      42.303  17.586  24.841  1.00 66.36
ATOM   1397  CB  SER A 187      40.361  15.147  25.855  1.00 62.27
ATOM   1398  OG  SER A 187      39.182  14.960  26.614  1.00 61.75
ATOM   1399  N   ASP A 188      42.001  15.916  23.377  1.00 68.48
ATOM   1400  CA  ASP A 188      43.300  16.082  22.749  1.00 70.32
ATOM   1401  C   ASP A 188      43.431  17.406  22.003  1.00 71.35
ATOM   1402  O   ASP A 188      44.502  18.014  21.981  1.00 71.15
ATOM   1403  CB  ASP A 188      43.546  14.905  21.805  1.00 72.04
ATOM   1404  CG  ASP A 188      43.462  13.575  22.518  1.00 76.24
ATOM   1405  OD1 ASP A 188      44.372  13.269  23.312  1.00 79.69
ATOM   1406  OD2 ASP A 188      42.479  12.839  22.300  1.00 77.90
ATOM   1407  N   ILE A 189      42.338  17.857  21.402  1.00 69.77
ATOM   1408  CA  ILE A 189      42.353  19.104  20.659  1.00 68.14
ATOM   1409  C   ILE A 189      42.416  20.300  21.607  1.00 72.84
ATOM   1410  O   ILE A 189      42.989  21.340  21.270  1.00 71.90
ATOM   1411  CB  ILE A 189      41.102  19.230  19.779  1.00 65.90
ATOM   1412  CG1 ILE A 189      40.968  17.993  18.892  1.00 62.35
ATOM   1413  CG2 ILE A 189      41.199  20.475  18.918  1.00 63.04
ATOM   1414  CD1 ILE A 189      39.595  17.809  18.246  1.00 55.43
ATOM   1415  N   THR A 190      41.828  20.147  22.792  1.00 75.18
ATOM   1416  CA  THR A 190      41.825  21.220  23.779  1.00 76.17
ATOM   1417  C   THR A 190      43.180  21.331  24.473  1.00 76.58
ATOM   1418  O   THR A 190      43.573  22.418  24.896  1.00 77.16
ATOM   1419  CB  THR A 190      40.716  21.012  24.846  1.00 76.75
ATOM   1420  OG1 THR A 190      40.946  19.789  25.552  1.00 79.09
ATOM   1421  CG2 THR A 190      39.345  20.956  24.188  1.00 78.17
ATOM   1422  N   ASN A 191      43.892  20.210  24.580  1.00 77.70
ATOM   1423  CA  ASN A 191      45.211  20.191  25.214  1.00 80.66
ATOM   1424  C   ASN A 191      46.283  20.850  24.352  1.00 82.07
ATOM   1425  O   ASN A 191      47.131  21.585  24.863  1.00 80.30
ATOM   1426  CB  ASN A 191      45.631  18.756  25.524  1.00 78.67
ATOM   1427  CG  ASN A 191      44.995  18.234  26.780  1.00 79.16
ATOM   1428  OD1 ASN A 191      43.780  18.292  26.939  1.00 81.81
ATOM   1429  ND2 ASN A 191      45.812  17.717  27.686  1.00 80.25
ATOM   1430  N   GLU A 192      46.254  20.573  23.050  1.00 82.51
ATOM   1431  CA  GLU A 192      47.216  21.159  22.122  1.00 83.83
ATOM   1432  C   GLU A 192      46.967  22.666  22.000  1.00 83.39
ATOM   1433  O   GLU A 192      47.908  23.456  21.963  1.00 87.96
ATOM   1434  CB  GLU A 192      47.095  20.502  20.742  1.00 86.36
ATOM   1435  CG  GLU A 192      48.038  21.074  19.687  1.00 89.39
ATOM   1436  CD  GLU A 192      49.460  20.556  19.818  1.00 91.79
ATOM   1437  OE1 GLU A 192      49.984  20.536  20.949  1.00 94.11
ATOM   1438  OE2 GLU A 192      50.059  20.181  18.788  1.00 94.56
ATOM   1439  N   ALA A 193      45.695  23.059  21.948  1.00 89.10
ATOM   1440  CA  ALA A 193      45.320  24.467  21.827  1.00 91.38
ATOM   1441  C   ALA A 193      45.803  25.279  23.020  1.00 93.05
ATOM   1442  O   ALA A 193      46.191  26.440  22.884  1.00 89.26
ATOM   1443  CB  ALA A 193      43.806  24.595  21.699  1.00 98.38
ATOM   1444  N   ASP A 194      45.773  24.653  24.191  1.00 92.25
ATOM   1445  CA  ASP A 194      46.188  25.296  25.430  1.00 99.38
ATOM   1446  C   ASP A 194      47.676  25.580  25.511  1.00 99.95
ATOM   1447  O   ASP A 194      48.115  26.733  25.399  1.00 97.93
ATOM   1448  CB  ASP A 194      45.776  24.419  26.615  1.00105.27
ATOM   1449  CG  ASP A 194      45.958  25.110  27.944  1.00106.35
ATOM   1450  OD1 ASP A 194      47.110  25.442  28.292  1.00110.70
ATOM   1451  OD2 ASP A 194      44.945  25.325  28.642  1.00109.74
ATOM   1452  N   GLY A 195      48.401  24.512  25.731  1.00102.58
ATOM   1453  CA  GLY A 195      49.840  24.588  25.861  1.00102.92
ATOM   1454  C   GLY A 195      50.495  25.190  24.631  1.00103.43
ATOM   1455  O   GLY A 195      51.318  26.112  24.705  1.00104.88
ATOM   1456  N   LYS A 196      50.114  24.653  23.500  1.00112.62
ATOM   1457  CA  LYS A 196      50.758  25.166  22.333  1.00117.77
ATOM   1458  C   LYS A 196      49.901  26.180  21.619  1.00120.15
ATOM   1459  O   LYS A 196      48.941  25.824  20.930  1.00123.13
ATOM   1460  CB  LYS A 196      51.128  24.029  21.380  1.00115.77
ATOM   1461  CG  LYS A 196      52.074  23.000  21.979  1.00117.51
ATOM   1462  CD  LYS A 196      53.465  23.579  22.175  1.00117.12
ATOM   1463  CE  LYS A 196      54.412  22.551  22.775  1.00 20.00
ATOM   1464  NZ  LYS A 196      55.780  23.105  22.973  1.00 20.00
ATOM   1465  N   PRO A 197      50.265  27.476  21.785  1.00125.43
ATOM   1466  CA  PRO A 197      49.576  28.559  21.089  1.00127.93
ATOM   1467  C   PRO A 197      49.437  28.320  19.605  1.00130.35
ATOM   1468  O   PRO A 197      48.368  27.980  19.103  1.00140.42
ATOM   1469  CB  PRO A 197      50.452  29.784  21.373  1.00132.67
ATOM   1470  CG  PRO A 197      50.853  29.518  22.770  1.00128.88
ATOM   1471  CD  PRO A 197      50.186  28.205  23.086  1.00129.12
ATOM   1472  N   GLN A 198      50.532  28.494  18.915  1.00137.55
ATOM   1473  CA  GLN A 198      50.488  28.427  17.472  1.00134.40
ATOM   1474  C   GLN A 198      50.525  27.074  16.867  1.00134.82
ATOM   1475  O   GLN A 198      49.634  26.769  16.061  1.00133.97
ATOM   1476  CB  GLN A 198      51.631  29.208  16.819  1.00131.17
ATOM   1477  CG  GLN A 198      51.503  29.303  15.302  1.00126.33
ATOM   1478  CD  GLN A 198      50.372  30.225  14.892  1.00120.60
ATOM   1479  OE1 GLN A 198      49.668  30.774  15.739  1.00113.46
ATOM   1480  NE2 GLN A 198      50.022  30.539  13.650  1.00114.31
ATOM   1481  N   THR A 199      51.462  26.197  17.175  1.00130.86
ATOM   1482  CA  THR A 199      51.166  25.153  16.215  1.00128.29
ATOM   1483  C   THR A 199      49.883  24.481  16.503  1.00124.41
ATOM   1484  O   THR A 199      49.741  23.292  16.219  1.00124.89
ATOM   1485  CB  THR A 199      52.209  24.058  16.092  1.00136.66
ATOM   1486  OG1 THR A 199      53.109  24.093  17.197  1.00136.38
ATOM   1487  CG2 THR A 199      52.974  24.237  14.804  1.00136.48
ATOM   1488  N   PHE A 200      48.965  25.175  17.051  1.00115.49
ATOM   1489  CA  PHE A 200      47.824  24.360  17.259  1.00104.86
ATOM   1490  C   PHE A 200      46.999  24.284  15.984  1.00101.03
ATOM   1491  O   PHE A 200      46.894  25.252  15.243  1.00 96.82
ATOM   1492  CB  PHE A 200      47.039  24.856  18.463  1.00 96.46
ATOM   1493  CG  PHE A 200      45.670  24.348  18.456  1.00 86.51
ATOM   1494  CD1 PHE A 200      45.404  23.004  18.633  1.00 82.33
ATOM   1495  CD2 PHE A 200      44.612  25.233  18.258  1.00 82.31
ATOM   1496  CE1 PHE A 200      44.101  22.544  18.611  1.00 78.70
ATOM   1497  CE2 PHE A 200      43.310  24.786  18.232  1.00 79.16
ATOM   1498  CZ  PHE A 200      43.053  23.438  18.409  1.00 77.70
ATOM   1499  N   ASP A 201      46.417  23.134  15.722  1.00 97.94
ATOM   1500  CA  ASP A 201      45.525  22.924  14.603  1.00 96.08
ATOM   1501  C   ASP A 201      44.779  21.612  14.771  1.00 94.60
ATOM   1502  O   ASP A 201      45.369  20.533  14.705  1.00 96.21
ATOM   1503  CB  ASP A 201      46.256  22.935  13.263  1.00 94.39
ATOM   1504  CG  ASP A 201      45.298  22.929  12.093  1.00 91.97
ATOM   1505  OD1 ASP A 201      44.568  21.930  11.930  1.00 91.74
ATOM   1506  OD2 ASP A 201      45.264  23.929  11.347  1.00 92.01
ATOM   1507  N   LYS A 202      43.474  21.718  14.997  1.00 97.12
ATOM   1508  CA  LYS A 202      42.618  20.554  15.186  1.00 98.44
ATOM   1509  C   LYS A 202      42.725  19.559  14.033  1.00 94.98
ATOM   1510  O   LYS A 202      42.734  18.347  14.252  1.00 94.63
ATOM   1511  CB  LYS A 202      41.160  21.001  15.376  1.00100.23
ATOM   1512  CG  LYS A 202      40.598  21.890  14.267  1.00111.99
ATOM   1513  CD  LYS A 202      41.329  23.232  14.152  1.00119.33
ATOM   1514  CE  LYS A 202      41.225  24.063  15.424  1.00122.54
ATOM   1515  NZ  LYS A 202      41.940  25.362  15.288  1.00123.04
ATOM   1516  N   GLU A 203      42.805  20.066  12.808  1.00 90.54
ATOM   1517  CA  GLU A 203      42.921  19.197  11.645  1.00 87.10
ATOM   1518  C   GLU A 203      44.208  18.377  11.721  1.00 81.40
ATOM   1519  O   GLU A 203      44.203  17.180  11.439  1.00 81.48
ATOM   1520  CB  GLU A 203      42.912  20.016  10.352  1.00 90.97
ATOM   1521  CG  GLU A 203      41.648  20.833  10.127  1.00 95.40
ATOM   1522  CD  GLU A 203      41.887  22.323  10.281  1.00 98.94
ATOM   1523  OE1 GLU A 203      42.252  22.757  11.394  1.00102.10
ATOM   1524  OE2 GLU A 203      41.714  23.060   9.287  1.00101.44
ATOM   1525  N   LYS A 204      45.307  19.029  12.101  1.00 76.19
ATOM   1526  CA  LYS A 204      46.598  18.354  12.221  1.00 69.09
ATOM   1527  C   LYS A 204      46.591  17.387  13.395  1.00 65.13
ATOM   1528  O   LYS A 204      47.021  16.240  13.263  1.00 62.16
ATOM   1529  CB  LYS A 204      47.723  19.372  12.416  1.00 66.17
ATOM   1530  CG  LYS A 204      48.087  20.148  11.170  1.00 66.05
ATOM   1531  CD  LYS A 204      49.314  21.012  11.419  1.00 64.73
ATOM   1532  CE  LYS A 204      49.785  21.690  10.149  1.00 63.49
ATOM   1533  NZ  LYS A 204      51.089  22.383  10.357  1.00 62.47
ATOM   1534  N   VAL A 205      46.114  17.863  14.542  1.00 58.45
ATOM   1535  CA  VAL A 205      46.028  17.042  15.745  1.00 55.14
ATOM   1536  C   VAL A 205      45.226  15.785  15.422  1.00 57.13
ATOM   1537  O   VAL A 205      45.611  14.667  15.780  1.00 57.58
ATOM   1538  CB  VAL A 205      45.325  17.813  16.876  1.00 55.31
ATOM   1539  CG1 VAL A 205      45.053  16.892  18.059  1.00 48.17
ATOM   1540  CG2 VAL A 205      46.181  19.010  17.290  1.00 50.55
ATOM   1541  N   LEU A 206      44.105  15.988  14.740  1.00 58.89
ATOM   1542  CA  LEU A 206      43.233  14.897  14.331  1.00 57.91
ATOM   1543  C   LEU A 206      44.036  13.863  13.551  1.00 59.36
ATOM   1544  O   LEU A 206      44.102  12.692  13.934  1.00 60.04
ATOM   1545  CB  LEU A 206      42.101  15.452  13.461  1.00 54.24
ATOM   1546  CG  LEU A 206      40.677  15.489  14.039  1.00 55.64
ATOM   1547  CD1 LEU A 206      40.699  15.597  15.564  1.00 53.08
ATOM   1548  CD2 LEU A 206      39.927  16.648  13.409  1.00 50.78
ATOM   1549  N   GLN A 207      44.655  14.311  12.462  1.00 59.17
ATOM   1550  CA  GLN A 207      45.461  13.449  11.602  1.00 61.56
ATOM   1551  C   GLN A 207      46.464  12.616  12.401  1.00 59.39
ATOM   1552  O   GLN A 207      46.545  11.403  12.230  1.00 59.22
ATOM   1553  CB  GLN A 207      46.191  14.294  10.560  1.00 64.89
ATOM   1554  CG  GLN A 207      46.857  13.489   9.467  1.00 72.57
ATOM   1555  CD  GLN A 207      47.221  14.340   8.269  1.00 78.02
ATOM   1556  OE1 GLN A 207      46.360  14.992   7.679  1.00 83.12
ATOM   1557  NE2 GLN A 207      48.498  14.342   7.901  1.00 81.96
ATOM   1558  N   ASP A 208      47.216  13.272  13.282  1.00 58.77
ATOM   1559  CA  ASP A 208      48.204  12.589  14.110  1.00 57.99
ATOM   1560  C   ASP A 208      47.577  11.484  14.949  1.00 54.78
ATOM   1561  O   ASP A 208      48.092  10.362  14.994  1.00 54.27
ATOM   1562  CB  ASP A 208      48.905  13.585  15.037  1.00 60.91
ATOM   1563  CG  ASP A 208      49.812  14.544  14.291  1.00 65.45
ATOM   1564  OD1 ASP A 208      50.359  15.465  14.934  1.00 70.19
ATOM   1565  OD2 ASP A 208      49.984  14.376  13.066  1.00 69.33
ATOM   1566  N   ILE A 209      46.472  11.803  15.618  1.00 52.55
ATOM   1567  CA  ILE A 209      45.788  10.825  16.459  1.00 50.94
ATOM   1568  C   ILE A 209      45.388   9.601  15.644  1.00 48.71
ATOM   1569  O   ILE A 209      45.432   8.476  16.134  1.00 45.68
ATOM   1570  CB  ILE A 209      44.510  11.420  17.105  1.00 52.07
ATOM   1571  CG1 ILE A 209      44.874  12.640  17.951  1.00 51.53
ATOM   1572  CG2 ILE A 209      43.810  10.355  17.966  1.00 49.41
ATOM   1573  CD1 ILE A 209      45.845  12.422  19.145  1.00 55.43
ATOM   1574  N   ARG A 210      45.000   9.831  14.395  1.00 46.89
ATOM   1575  CA  ARG A 210      44.582   8.753  13.515  1.00 46.83
ATOM   1576  C   ARG A 210      45.758   7.880  13.100  1.00 45.59
ATOM   1577  O   ARG A 210      45.686   6.647  13.162  1.00 45.64
ATOM   1578  CB  ARG A 210      43.899   9.341  12.282  1.00 48.59
ATOM   1579  CG  ARG A 210      43.414   8.329  11.267  1.00 50.30
ATOM   1580  CD  ARG A 210      42.499   9.024  10.282  1.00 55.40
ATOM   1581  NE  ARG A 210      41.338   9.586  10.973  1.00 60.38
ATOM   1582  CZ  ARG A 210      40.563  10.551  10.489  1.00 61.36
ATOM   1583  NH1 ARG A 210      40.819  11.077   9.301  1.00 64.36
ATOM   1584  NH2 ARG A 210      39.528  10.991  11.193  1.00 63.08
ATOM   1585  N   LEU A 211      46.845   8.517  12.683  1.00 45.24
ATOM   1586  CA  LEU A 211      48.014   7.772  12.265  1.00 47.08
ATOM   1587  C   LEU A 211      48.692   7.070  13.431  1.00 47.61
ATOM   1588  O   LEU A 211      49.457   6.127  13.227  1.00 49.53
ATOM   1589  CB  LEU A 211      48.994   8.687  11.525  1.00 47.14
ATOM   1590  CG  LEU A 211      48.995   8.501   9.997  1.00 48.76
ATOM   1591  CD1 LEU A 211      47.565   8.448   9.460  1.00 50.86
ATOM   1592  CD2 LEU A 211      49.753   9.630   9.348  1.00 48.39
ATOM   1593  N   ASN A 212      48.405   7.507  14.653  1.00 48.26
ATOM   1594  CA  ASN A 212      49.005   6.866  15.812  1.00 52.31
ATOM   1595  C   ASN A 212      48.253   5.583  16.126  1.00 50.55
ATOM   1596  O   ASN A 212      48.830   4.622  16.647  1.00 50.23
ATOM   1597  CB  ASN A 212      48.989   7.799  17.020  1.00 59.22
ATOM   1598  CG  ASN A 212      49.895   8.996  16.839  1.00 65.65
ATOM   1599  OD1 ASN A 212      50.155   9.741  17.781  1.00 72.00
ATOM   1600  ND2 ASN A 212      50.380   9.191  15.618  1.00 73.12
ATOM   1601  N   CYS A 213      46.961   5.574  15.810  1.00 47.84
ATOM   1602  CA  CYS A 213      46.128   4.396  16.026  1.00 45.77
ATOM   1603  C   CYS A 213      46.504   3.392  14.946  1.00 43.73
ATOM   1604  O   CYS A 213      46.627   2.194  15.202  1.00 40.19
ATOM   1605  CB  CYS A 213      44.642   4.738  15.880  1.00 47.08
ATOM   1606  SG  CYS A 213      43.967   5.841  17.129  1.00 50.97
ATOM   1607  N   VAL A 214      46.679   3.899  13.729  1.00 40.88
ATOM   1608  CA  VAL A 214      47.050   3.055  12.604  1.00 36.80
ATOM   1609  C   VAL A 214      48.344   2.295  12.901  1.00 36.76
ATOM   1610  O   VAL A 214      48.411   1.079  12.736  1.00 36.28
ATOM   1611  CB  VAL A 214      47.229   3.896  11.306  1.00 36.18
ATOM   1612  CG1 VAL A 214      47.772   3.018  10.176  1.00 33.36
ATOM   1613  CG2 VAL A 214      45.893   4.508  10.893  1.00 30.93
ATOM   1614  N   ASN A 215      49.360   3.006  13.366  1.00 34.24
ATOM   1615  CA  ASN A 215      50.640   2.380  13.658  1.00 34.26
ATOM   1616  C   ASN A 215      50.624   1.440  14.852  1.00 34.96
ATOM   1617  O   ASN A 215      51.289   0.403  14.845  1.00 36.68
ATOM   1618  CB  ASN A 215      51.690   3.461  13.830  1.00 32.98
ATOM   1619  CG  ASN A 215      51.956   4.190  12.542  1.00 30.60
ATOM   1620  OD1 ASN A 215      52.409   5.328  12.542  1.00 35.62
ATOM   1621  ND2 ASN A 215      51.677   3.532  11.427  1.00 29.52
ATOM   1622  N   THR A 216      49.872   1.797  15.882  1.00 36.72
ATOM   1623  CA  THR A 216      49.765   0.938  17.049  1.00 37.46
ATOM   1624  C   THR A 216      49.319  -0.444  16.585  1.00 38.42
ATOM   1625  O   THR A 216      49.844  -1.454  17.039  1.00 40.75
ATOM   1626  CB  THR A 216      48.757   1.518  18.049  1.00 38.34
ATOM   1627  OG1 THR A 216      49.363   2.623  18.731  1.00 39.09
ATOM   1628  CG2 THR A 216      48.312   0.469  19.053  1.00 38.78
ATOM   1629  N   PHE A 217      48.357  -0.486  15.669  1.00 39.38
ATOM   1630  CA  PHE A 217      47.877  -1.753  15.133  1.00 42.29
ATOM   1631  C   PHE A 217      48.939  -2.437  14.263  1.00 44.59
ATOM   1632  O   PHE A 217      49.168  -3.638  14.395  1.00 45.50
ATOM   1633  CB  PHE A 217      46.592  -1.540  14.316  1.00 41.43
ATOM   1634  CG  PHE A 217      45.394  -1.166  15.148  1.00 41.14
ATOM   1635  CD1 PHE A 217      44.968  -1.988  16.187  1.00 39.68
ATOM   1636  CD2 PHE A 217      44.709   0.017  14.914  1.00 40.90
ATOM   1637  CE1 PHE A 217      43.884  -1.637  16.976  1.00 38.77
ATOM   1638  CE2 PHE A 217      43.620   0.375  15.702  1.00 40.19
ATOM   1639  CZ  PHE A 217      43.208  -0.451  16.734  1.00 41.03
ATOM   1640  N   ARG A 218      49.585  -1.682  13.375  1.00 46.70
ATOM   1641  CA  ARG A 218      50.615  -2.251  12.507  1.00 50.61
ATOM   1642  C   ARG A 218      51.754  -2.783  13.376  1.00 52.82
ATOM   1643  O   ARG A 218      52.138  -3.947  13.269  1.00 53.03
ATOM   1644  CB  ARG A 218      51.188  -1.194  11.560  1.00 51.17
ATOM   1645  CG  ARG A 218      50.193  -0.192  11.016  1.00 53.10
ATOM   1646  CD  ARG A 218      49.652  -0.581   9.659  1.00 56.32
ATOM   1647  NE  ARG A 218      50.712  -0.770   8.674  1.00 55.71
ATOM   1648  CZ  ARG A 218      50.515  -0.809   7.361  1.00 54.73
ATOM   1649  NH1 ARG A 218      49.297  -0.662   6.861  1.00 53.21
ATOM   1650  NH2 ARG A 218      51.538  -1.011   6.549  1.00 57.33
ATOM   1651  N   GLU A 219      52.287  -1.914  14.233  1.00 56.39
ATOM   1652  CA  GLU A 219      53.386  -2.272  15.124  1.00 60.55
ATOM   1653  C   GLU A 219      53.198  -3.616  15.803  1.00 59.94
ATOM   1654  O   GLU A 219      54.154  -4.377  15.944  1.00 61.82
ATOM   1655  CB  GLU A 219      53.583  -1.204  16.200  1.00 63.16
ATOM   1656  CG  GLU A 219      54.227   0.059  15.690  1.00 74.68
ATOM   1657  CD  GLU A 219      54.799   0.913  16.801  1.00 81.36
ATOM   1658  OE1 GLU A 219      55.557   0.364  17.632  1.00 85.40
ATOM   1659  OE2 GLU A 219      54.503   2.130  16.840  1.00 85.70
ATOM   1660  N   ASN A 220      51.966  -3.900  16.221  1.00 59.52
ATOM   1661  CA  ASN A 220      51.655  -5.151  16.901  1.00 58.93
ATOM   1662  C   ASN A 220      51.150  -6.239  15.962  1.00 57.86
ATOM   1663  O   ASN A 220      50.520  -7.200  16.397  1.00 57.49
ATOM   1664  CB  ASN A 220      50.628  -4.903  18.003  1.00 60.14
ATOM   1665  CG  ASN A 220      51.130  -3.942  19.057  1.00 62.61
ATOM   1666  OD1 ASN A 220      51.256  -2.743  18.812  1.00 63.53
ATOM   1667  ND2 ASN A 220      51.432  -4.469  20.239  1.00 65.41
ATOM   1668  N   GLY A 221      51.418  -6.080  14.672  1.00 56.85
ATOM   1669  CA  GLY A 221      51.004  -7.074  13.704  1.00 56.53
ATOM   1670  C   GLY A 221      49.511  -7.282  13.552  1.00 57.22
ATOM   1671  O   GLY A 221      49.071  -8.395  13.265  1.00 55.86
ATOM   1672  N   ILE A 222      48.733  -6.218  13.748  1.00 56.82
ATOM   1673  CA  ILE A 222      47.280  -6.286  13.592  1.00 56.75
ATOM   1674  C   ILE A 222      46.982  -5.759  12.187  1.00 56.24
ATOM   1675  O   ILE A 222      47.584  -4.776  11.748  1.00 56.31
ATOM   1676  CB  ILE A 222      46.543  -5.405  14.631  1.00 57.57
ATOM   1677  CG1 ILE A 222      47.149  -5.603  16.022  1.00 55.30
ATOM   1678  CG2 ILE A 222      45.070  -5.767  14.661  1.00 53.21
ATOM   1679  CD1 ILE A 222      46.767  -4.556  17.061  1.00 55.43
ATOM   1680  N   ALA A 223      46.053  -6.412  11.497  1.00 59.41
ATOM   1681  CA  ALA A 223      45.681  -6.065  10.129  1.00 60.50
ATOM   1682  C   ALA A 223      45.193  -4.641   9.850  1.00 61.17
ATOM   1683  O   ALA A 223      44.959  -4.288   8.695  1.00 62.75
ATOM   1684  CB  ALA A 223      44.649  -7.060   9.627  1.00 63.67
ATOM   1685  N   GLU A 224      45.045  -3.826  10.889  1.00 57.76
ATOM   1686  CA  GLU A 224      44.578  -2.439  10.737  1.00 56.28
ATOM   1687  C   GLU A 224      43.099  -2.365  10.384  1.00 51.65
ATOM   1688  O   GLU A 224      42.707  -2.491   9.218  1.00 51.76
ATOM   1689  CB  GLU A 224      45.365  -1.681   9.669  1.00 58.88
ATOM   1690  CG  GLU A 224      44.973  -0.215   9.621  1.00 58.36
ATOM   1691  CD  GLU A 224      45.669   0.556   8.529  1.00 58.19
ATOM   1692  OE1 GLU A 224      46.906   0.442   8.410  1.00 58.14
ATOM   1693  OE2 GLU A 224      44.974   1.290   7.798  1.00 59.35
ATOM   1694  N   PRO A 225      42.259  -2.117  11.390  1.00 48.78
ATOM   1695  CA  PRO A 225      40.811  -2.027  11.216  1.00 45.77
ATOM   1696  C   PRO A 225      40.245  -0.635  10.935  1.00 40.80
ATOM   1697  O   PRO A 225      40.950   0.379  10.992  1.00 39.68
ATOM   1698  CB  PRO A 225      40.303  -2.562  12.543  1.00 45.23
ATOM   1699  CG  PRO A 225      41.265  -1.867  13.499  1.00 46.33
ATOM   1700  CD  PRO A 225      42.619  -2.040  12.819  1.00 46.21
ATOM   1701  N   PRO A 226      38.952  -0.582  10.606  1.00 37.60
ATOM   1702  CA  PRO A 226      38.341   0.716  10.342  1.00 35.90
ATOM   1703  C   PRO A 226      38.502   1.464  11.660  1.00 35.76
ATOM   1704  O   PRO A 226      38.151   0.933  12.715  1.00 34.44
ATOM   1705  CB  PRO A 226      36.880   0.360  10.075  1.00 35.64
ATOM   1706  CG  PRO A 226      36.963  -1.014   9.474  1.00 36.45
ATOM   1707  CD  PRO A 226      38.020  -1.690  10.314  1.00 35.91
ATOM   1708  N   ILE A 227      39.041   2.675  11.606  1.00 35.89
ATOM   1709  CA  ILE A 227      39.234   3.471  12.809  1.00 35.14
ATOM   1710  C   ILE A 227      38.296   4.677  12.773  1.00 36.06
ATOM   1711  O   ILE A 227      38.087   5.275  11.721  1.00 38.02
ATOM   1712  CB  ILE A 227      40.707   3.937  12.906  1.00 35.54
ATOM   1713  CG1 ILE A 227      41.610   2.714  13.080  1.00 35.38
ATOM   1714  CG2 ILE A 227      40.885   4.938  14.057  1.00 37.39
ATOM   1715  CD1 ILE A 227      43.098   2.976  12.859  1.00 55.43
ATOM   1716  N   PHE A 228      37.722   5.030  13.918  1.00 35.60
ATOM   1717  CA  PHE A 228      36.812   6.169  13.983  1.00 37.46
ATOM   1718  C   PHE A 228      37.061   7.045  15.210  1.00 40.59
ATOM   1719  O   PHE A 228      36.842   6.617  16.352  1.00 41.41
ATOM   1720  CB  PHE A 228      35.349   5.703  14.006  1.00 34.52
ATOM   1721  CG  PHE A 228      35.003   4.732  12.912  1.00 32.45
ATOM   1722  CD1 PHE A 228      35.275   3.370  13.061  1.00 31.37
ATOM   1723  CD2 PHE A 228      34.449   5.181  11.717  1.00 27.51
ATOM   1724  CE1 PHE A 228      35.001   2.470  12.032  1.00 32.50
ATOM   1725  CE2 PHE A 228      34.172   4.295  10.682  1.00 30.92
ATOM   1726  CZ  PHE A 228      34.448   2.933  10.836  1.00 31.60
ATOM   1727  N   LEU A 229      37.518   8.270  14.969  1.00 42.06
ATOM   1728  CA  LEU A 229      37.767   9.214  16.042  1.00 46.55
ATOM   1729  C   LEU A 229      36.482  10.001  16.241  1.00 47.52
ATOM   1730  O   LEU A 229      35.819  10.381  15.275  1.00 46.63
ATOM   1731  CB  LEU A 229      38.887  10.183  15.672  1.00 49.51
ATOM   1732  CG  LEU A 229      40.228   9.583  15.267  1.00 51.88
ATOM   1733  CD1 LEU A 229      41.241  10.710  15.103  1.00 53.80
ATOM   1734  CD2 LEU A 229      40.682   8.579  16.321  1.00 54.25
ATOM   1735  N   LEU A 230      36.115  10.239  17.488  1.00 51.70
ATOM   1736  CA  LEU A 230      34.911  10.996  17.726  1.00 59.67
ATOM   1737  C   LEU A 230      34.803  11.531  19.145  1.00 67.89
ATOM   1738  O   LEU A 230      35.727  11.390  19.947  1.00 66.27
ATOM   1739  CB  LEU A 230      33.685  10.152  17.338  1.00 52.18
ATOM   1740  CG  LEU A 230      33.527   8.695  17.767  1.00 45.03
ATOM   1741  CD1 LEU A 230      33.222   8.630  19.249  1.00 45.36
ATOM   1742  CD2 LEU A 230      32.394   8.064  16.974  1.00 40.21
ATOM   1743  N   SER A 231      33.684  12.183  19.434  1.00 78.75
ATOM   1744  CA  SER A 231      33.439  12.736  20.754  1.00 90.44
ATOM   1745  C   SER A 231      31.990  12.480  21.153  1.00 99.57
ATOM   1746  O   SER A 231      31.076  12.640  20.342  1.00104.95
ATOM   1747  CB  SER A 231      33.736  14.241  20.768  1.00 91.34
ATOM   1748  OG  SER A 231      32.965  14.934  19.802  1.00 94.16
ATOM   1749  N   ASN A 232      31.789  12.047  22.394  1.00110.25
ATOM   1750  CA  ASN A 232      30.449  11.797  22.912  1.00116.46
ATOM   1751  C   ASN A 232      29.949  13.100  23.514  1.00121.73
ATOM   1752  O   ASN A 232      28.772  13.238  23.853  1.00123.83
ATOM   1753  CB  ASN A 232      30.466  10.704  23.982  1.00118.07
ATOM   1754  CG  ASN A 232      30.464   9.308  23.389  1.00121.05
ATOM   1755  OD1 ASN A 232      29.593   8.964  22.591  1.00118.55
ATOM   1756  ND2 ASN A 232      31.433   8.491  23.789  1.00119.10
ATOM   1757  N   LYS A 233      30.867  14.054  23.647  1.00123.24
ATOM   1758  CA  LYS A 233      30.553  15.369  24.182  1.00124.30
ATOM   1759  C   LYS A 233      30.347  16.343  23.029  1.00122.70
ATOM   1760  O   LYS A 233      30.502  17.556  23.180  1.00120.70
ATOM   1761  CB  LYS A 233      31.679  15.845  25.100  1.00128.49
ATOM   1762  CG  LYS A 233      31.649  15.178  26.463  1.00128.99
ATOM   1763  CD  LYS A 233      30.446  15.640  27.267  1.00128.70
ATOM   1764  CE  LYS A 233      30.167  14.728  28.444  1.00127.83
ATOM   1765  NZ  LYS A 233      29.755  13.369  27.989  1.00128.13
ATOM   1766  N   ASN A 234      29.995  15.778  21.876  1.00116.23
ATOM   1767  CA  ASN A 234      29.727  16.523  20.650  1.00108.49
ATOM   1768  C   ASN A 234      29.769  15.565  19.461  1.00103.52
ATOM   1769  O   ASN A 234      30.673  15.619  18.625  1.00103.35
ATOM   1770  CB  ASN A 234      30.746  17.648  20.446  1.00109.96
ATOM   1771  CG  ASN A 234      30.329  18.621  19.354  1.00106.39
ATOM   1772  OD1 ASN A 234      30.990  19.632  19.122  1.00105.86
ATOM   1773  ND2 ASN A 234      29.223  18.317  18.679  1.00104.82
ATOM   1774  N   VAL A 235      28.783  14.678  19.398  1.00 99.95
ATOM   1775  CA  VAL A 235      28.696  13.712  18.317  1.00 92.25
ATOM   1776  C   VAL A 235      28.431  14.458  17.015  1.00 94.96
ATOM   1777  O   VAL A 235      28.564  15.681  16.956  1.00 91.40
ATOM   1778  CB  VAL A 235      27.550  12.714  18.562  1.00 89.47
ATOM   1779  CG1 VAL A 235      27.684  12.106  19.953  1.00 86.12
ATOM   1780  CG2 VAL A 235      26.208  13.410  18.398  1.00 86.27
ATOM   1781  N   CYS A 236      28.061  13.715  15.976  1.00 93.74
ATOM   1782  CA  CYS A 236      27.761  14.285  14.665  1.00 94.29
ATOM   1783  C   CYS A 236      28.839  15.247  14.185  1.00 95.31
ATOM   1784  O   CYS A 236      28.689  15.886  13.140  1.00 98.08
ATOM   1785  CB  CYS A 236      26.419  15.030  14.704  1.00 97.88
ATOM   1786  SG  CYS A 236      26.441  16.619  15.594  1.00 93.52
ATOM   1787  N   HIS A 237      29.929  15.339  14.938  1.00 96.70
ATOM   1788  CA  HIS A 237      30.995  16.263  14.596  1.00 93.46
ATOM   1789  C   HIS A 237      32.230  15.648  13.963  1.00 89.24
ATOM   1790  O   HIS A 237      32.923  16.311  13.195  1.00 88.81
ATOM   1791  CB  HIS A 237      31.401  17.057  15.834  1.00 96.16
ATOM   1792  CG  HIS A 237      31.300  18.538  15.656  1.00102.57
ATOM   1793  ND1 HIS A 237      31.613  19.432  16.657  1.00105.21
ATOM   1794  CD2 HIS A 237      30.923  19.282  14.590  1.00104.58
ATOM   1795  CE1 HIS A 237      31.432  20.663  16.216  1.00105.92
ATOM   1796  NE2 HIS A 237      31.013  20.601  14.965  1.00106.06
ATOM   1797  N   TYR A 238      32.520  14.392  14.278  1.00 82.20
ATOM   1798  CA  TYR A 238      33.698  13.759  13.703  1.00 76.31
ATOM   1799  C   TYR A 238      33.343  12.567  12.828  1.00 72.69
ATOM   1800  O   TYR A 238      32.517  12.680  11.925  1.00 72.40
ATOM   1801  CB  TYR A 238      34.675  13.344  14.808  1.00 75.16
ATOM   1802  CG  TYR A 238      35.166  14.509  15.646  1.00 70.84
ATOM   1803  CD1 TYR A 238      34.911  14.561  17.018  1.00 70.76
ATOM   1804  CD2 TYR A 238      35.868  15.569  15.067  1.00 68.99
ATOM   1805  CE1 TYR A 238      35.340  15.640  17.797  1.00 71.00
ATOM   1806  CE2 TYR A 238      36.303  16.656  15.836  1.00 68.52
ATOM   1807  CZ  TYR A 238      36.034  16.685  17.200  1.00 69.81
ATOM   1808  OH  TYR A 238      36.439  17.755  17.972  1.00 69.07
ATOM   1809  N   ASP A 239      33.953  11.420  13.097  1.00 69.48
ATOM   1810  CA  ASP A 239      33.693  10.241  12.284  1.00 65.86
ATOM   1811  C   ASP A 239      32.377   9.528  12.572  1.00 62.18
ATOM   1812  O   ASP A 239      32.171   8.405  12.106  1.00 59.57
ATOM   1813  CB  ASP A 239      34.847   9.250  12.418  1.00 64.48
ATOM   1814  CG  ASP A 239      36.178   9.859  12.048  1.00 64.84
ATOM   1815  OD1 ASP A 239      36.264  10.510  10.986  1.00 67.75
ATOM   1816  OD2 ASP A 239      37.142   9.682  12.818  1.00 67.75
ATOM   1817  N   PHE A 240      31.481  10.170  13.318  1.00 58.88
ATOM   1818  CA  PHE A 240      30.203   9.537  13.630  1.00 59.64
ATOM   1819  C   PHE A 240      29.376   9.264  12.369  1.00 58.87
ATOM   1820  O   PHE A 240      28.899   8.146  12.153  1.00 55.21
ATOM   1821  CB  PHE A 240      29.411  10.382  14.622  1.00 60.80
ATOM   1822  CG  PHE A 240      28.907   9.595  15.788  1.00 66.15
ATOM   1823  CD1 PHE A 240      27.938   8.610  15.609  1.00 67.70
ATOM   1824  CD2 PHE A 240      29.434   9.795  17.062  1.00 68.14
ATOM   1825  CE1 PHE A 240      27.503   7.828  16.683  1.00 71.20
ATOM   1826  CE2 PHE A 240      29.008   9.020  18.145  1.00 71.24
ATOM   1827  CZ  PHE A 240      28.040   8.033  17.954  1.00 71.78
ATOM   1828  N   PRO A 241      29.193  10.282  11.519  1.00 53.81
ATOM   1829  CA  PRO A 241      28.415  10.045  10.303  1.00 56.25
ATOM   1830  C   PRO A 241      29.059   8.914   9.497  1.00 55.93
ATOM   1831  O   PRO A 241      28.375   8.008   9.009  1.00 53.52
ATOM   1832  CB  PRO A 241      28.499  11.384   9.588  1.00 55.23
ATOM   1833  CG  PRO A 241      28.556  12.359  10.734  1.00 56.51
ATOM   1834  CD  PRO A 241      29.544  11.708  11.652  1.00 55.95
ATOM   1835  N   VAL A 242      30.383   8.970   9.380  1.00 50.39
ATOM   1836  CA  VAL A 242      31.143   7.966   8.640  1.00 48.82
ATOM   1837  C   VAL A 242      31.034   6.591   9.289  1.00 46.87
ATOM   1838  O   VAL A 242      30.989   5.569   8.607  1.00 47.94
ATOM   1839  CB  VAL A 242      32.636   8.336   8.564  1.00 50.90
ATOM   1840  CG1 VAL A 242      33.208   7.878   7.238  1.00 49.89
ATOM   1841  CG2 VAL A 242      32.816   9.829   8.750  1.00 51.68
ATOM   1842  N   LEU A 243      31.005   6.576  10.616  1.00 45.45
ATOM   1843  CA  LEU A 243      30.896   5.339  11.365  1.00 42.95
ATOM   1844  C   LEU A 243      29.614   4.630  10.991  1.00 42.04
ATOM   1845  O   LEU A 243      29.613   3.430  10.724  1.00 43.96
ATOM   1846  CB  LEU A 243      30.913   5.631  12.866  1.00 41.83
ATOM   1847  CG  LEU A 243      30.610   4.486  13.839  1.00 43.91
ATOM   1848  CD1 LEU A 243      31.506   3.289  13.568  1.00 43.60
ATOM   1849  CD2 LEU A 243      30.812   4.987  15.254  1.00 43.67
ATOM   1850  N   MET A 244      28.517   5.373  10.953  1.00 42.85
ATOM   1851  CA  MET A 244      27.238   4.776  10.619  1.00 46.04
ATOM   1852  C   MET A 244      27.143   4.328   9.161  1.00 45.31
ATOM   1853  O   MET A 244      26.499   3.318   8.853  1.00 45.16
ATOM   1854  CB  MET A 244      26.114   5.747  10.980  1.00 46.94
ATOM   1855  CG  MET A 244      26.136   6.100  12.462  1.00 52.72
ATOM   1856  SD  MET A 244      24.692   6.992  13.065  1.00 58.63
ATOM   1857  CE  MET A 244      25.027   8.615  12.452  1.00 59.77
ATOM   1858  N   ASP A 245      27.795   5.062   8.263  1.00 45.48
ATOM   1859  CA  ASP A 245      27.781   4.706   6.848  1.00 46.31
ATOM   1860  C   ASP A 245      28.533   3.402   6.632  1.00 42.62
ATOM   1861  O   ASP A 245      28.133   2.557   5.826  1.00 40.15
ATOM   1862  CB  ASP A 245      28.424   5.815   6.014  1.00 54.40
ATOM   1863  CG  ASP A 245      27.570   7.062   5.950  1.00 60.60
ATOM   1864  OD1 ASP A 245      28.047   8.073   5.397  1.00 67.72
ATOM   1865  OD2 ASP A 245      26.422   7.033   6.444  1.00 67.29
ATOM   1866  N   LYS A 246      29.632   3.247   7.362  1.00 40.80
ATOM   1867  CA  LYS A 246      30.449   2.054   7.263  1.00 38.17
ATOM   1868  C   LYS A 246      29.691   0.862   7.827  1.00 39.22
ATOM   1869  O   LYS A 246      29.644  -0.199   7.204  1.00 37.33
ATOM   1870  CB  LYS A 246      31.757   2.265   8.023  1.00 35.16
ATOM   1871  CG  LYS A 246      32.640   1.032   8.113  1.00 33.73
ATOM   1872  CD  LYS A 246      32.989   0.486   6.741  1.00 33.47
ATOM   1873  CE  LYS A 246      33.871  -0.754   6.867  1.00 35.40
ATOM   1874  NZ  LYS A 246      34.196  -1.417   5.568  1.00 31.16
ATOM   1875  N   LEU A 247      29.097   1.036   9.007  1.00 38.07
ATOM   1876  CA  LEU A 247      28.338  -0.035   9.645  1.00 37.34
ATOM   1877  C   LEU A 247      27.212  -0.528   8.744  1.00 36.26
ATOM   1878  O   LEU A 247      27.009  -1.733   8.598  1.00 37.03
ATOM   1879  CB  LEU A 247      27.771   0.442  10.985  1.00 36.23
ATOM   1880  CG  LEU A 247      28.797   0.659  12.106  1.00 35.92
ATOM   1881  CD1 LEU A 247      28.099   1.339  13.278  1.00 35.86
ATOM   1882  CD2 LEU A 247      29.430  -0.668  12.545  1.00 31.00
ATOM   1883  N   ILE A 248      26.473   0.400   8.144  1.00 35.87
ATOM   1884  CA  ILE A 248      25.391   0.014   7.241  1.00 40.16
ATOM   1885  C   ILE A 248      25.959  -0.701   6.012  1.00 38.33
ATOM   1886  O   ILE A 248      25.465  -1.753   5.612  1.00 38.49
ATOM   1887  CB  ILE A 248      24.555   1.246   6.763  1.00 41.50
ATOM   1888  CG1 ILE A 248      23.683   1.769   7.903  1.00 44.04
ATOM   1889  CG2 ILE A 248      23.640   0.854   5.612  1.00 42.00
ATOM   1890  CD1 ILE A 248      22.618   0.805   8.499  1.00 55.43
ATOM   1891  N   SER A 249      27.002  -0.139   5.413  1.00 38.87
ATOM   1892  CA  SER A 249      27.582  -0.755   4.231  1.00 41.00
ATOM   1893  C   SER A 249      28.029  -2.208   4.440  1.00 39.52
ATOM   1894  O   SER A 249      27.989  -3.002   3.502  1.00 40.01
ATOM   1895  CB  SER A 249      28.761   0.071   3.734  1.00 39.59
ATOM   1896  OG  SER A 249      29.836  -0.000   4.646  1.00 48.32
ATOM   1897  N   ASP A 250      28.443  -2.560   5.657  1.00 39.03
ATOM   1898  CA  ASP A 250      28.911  -3.922   5.943  1.00 39.84
ATOM   1899  C   ASP A 250      27.797  -4.914   6.270  1.00 39.16
ATOM   1900  O   ASP A 250      28.055  -6.071   6.595  1.00 38.73
ATOM   1901  CB  ASP A 250      29.905  -3.920   7.112  1.00 42.18
ATOM   1902  CG  ASP A 250      31.161  -3.128   6.813  1.00 45.64
ATOM   1903  OD1 ASP A 250      31.522  -2.982   5.625  1.00 47.11
ATOM   1904  OD2 ASP A 250      31.800  -2.660   7.776  1.00 46.90
ATOM   1905  N   LEU A 251      26.559  -4.463   6.162  1.00 38.19
ATOM   1906  CA  LEU A 251      25.411  -5.290   6.481  1.00 37.39
ATOM   1907  C   LEU A 251      24.757  -5.970   5.269  1.00 35.99
ATOM   1908  O   LEU A 251      24.806  -5.454   4.159  1.00 38.13
ATOM   1909  CB  LEU A 251      24.382  -4.404   7.194  1.00 37.44
ATOM   1910  CG  LEU A 251      23.967  -4.743   8.630  1.00 40.33
ATOM   1911  CD1 LEU A 251      25.158  -5.231   9.417  1.00 43.23
ATOM   1912  CD2 LEU A 251      23.353  -3.520   9.283  1.00 37.43
ATOM   1913  N   PRO A 252      24.171  -7.165   5.463  1.00 33.97
ATOM   1914  CA  PRO A 252      23.520  -7.814   4.327  1.00 33.81
ATOM   1915  C   PRO A 252      22.355  -6.870   4.040  1.00 34.82
ATOM   1916  O   PRO A 252      21.791  -6.284   4.964  1.00 35.00
ATOM   1917  CB  PRO A 252      23.033  -9.145   4.907  1.00 32.85
ATOM   1918  CG  PRO A 252      23.978  -9.410   6.013  1.00 34.50
ATOM   1919  CD  PRO A 252      24.147  -8.046   6.645  1.00 36.65
ATOM   1920  N   ILE A 253      21.979  -6.715   2.784  1.00 34.77
ATOM   1921  CA  ILE A 253      20.905  -5.797   2.457  1.00 35.03
ATOM   1922  C   ILE A 253      19.660  -5.832   3.356  1.00 37.43
ATOM   1923  O   ILE A 253      19.215  -4.790   3.837  1.00 38.71
ATOM   1924  CB  ILE A 253      20.479  -5.965   0.988  1.00 32.54
ATOM   1925  CG1 ILE A 253      21.704  -5.751   0.079  1.00 33.62
ATOM   1926  CG2 ILE A 253      19.390  -4.961   0.653  1.00 32.39
ATOM   1927  CD1 ILE A 253      21.521  -6.211  -1.366  1.00 55.43
ATOM   1928  N   TYR A 254      19.112  -7.014   3.604  1.00 38.20
ATOM   1929  CA  TYR A 254      17.893  -7.126   4.408  1.00 37.82
ATOM   1930  C   TYR A 254      17.970  -6.640   5.857  1.00 36.24
ATOM   1931  O   TYR A 254      16.942  -6.473   6.511  1.00 35.25
ATOM   1932  CB  TYR A 254      17.383  -8.572   4.367  1.00 40.59
ATOM   1933  CG  TYR A 254      18.296  -9.590   5.016  1.00 44.80
ATOM   1934  CD1 TYR A 254      18.253  -9.812   6.388  1.00 46.15
ATOM   1935  CD2 TYR A 254      19.206 -10.326   4.257  1.00 46.82
ATOM   1936  CE1 TYR A 254      19.093 -10.740   6.992  1.00 48.40
ATOM   1937  CE2 TYR A 254      20.052 -11.255   4.849  1.00 48.09
ATOM   1938  CZ  TYR A 254      19.989 -11.458   6.221  1.00 50.30
ATOM   1939  OH  TYR A 254      20.829 -12.367   6.834  1.00 51.68
ATOM   1940  N   LYS A 255      19.175  -6.391   6.356  1.00 35.10
ATOM   1941  CA  LYS A 255      19.322  -5.947   7.740  1.00 33.94
ATOM   1942  C   LYS A 255      19.493  -4.445   7.906  1.00 32.06
ATOM   1943  O   LYS A 255      19.399  -3.917   9.013  1.00 31.53
ATOM   1944  CB  LYS A 255      20.507  -6.655   8.386  1.00 34.94
ATOM   1945  CG  LYS A 255      20.574  -8.115   8.037  1.00 33.04
ATOM   1946  CD  LYS A 255      21.571  -8.854   8.878  1.00 33.48
ATOM   1947  CE  LYS A 255      21.073  -9.034  10.297  1.00 31.52
ATOM   1948  NZ  LYS A 255      21.900 -10.065  10.995  1.00 28.53
ATOM   1949  N   ARG A 256      19.728  -3.764   6.795  1.00 31.99
ATOM   1950  CA  ARG A 256      19.949  -2.329   6.798  1.00 33.19
ATOM   1951  C   ARG A 256      18.768  -1.504   7.273  1.00 33.93
ATOM   1952  O   ARG A 256      18.942  -0.552   8.037  1.00 33.26
ATOM   1953  CB  ARG A 256      20.371  -1.890   5.403  1.00 34.91
ATOM   1954  CG  ARG A 256      21.651  -2.549   4.987  1.00 36.54
ATOM   1955  CD  ARG A 256      22.069  -2.226   3.580  1.00 38.83
ATOM   1956  NE  ARG A 256      23.417  -2.745   3.368  1.00 43.95
ATOM   1957  CZ  ARG A 256      24.071  -2.719   2.213  1.00 44.93
ATOM   1958  NH1 ARG A 256      23.508  -2.198   1.127  1.00 41.70
ATOM   1959  NH2 ARG A 256      25.307  -3.202   2.155  1.00 45.53
ATOM   1960  N   HIS A 257      17.567  -1.867   6.832  1.00 33.65
ATOM   1961  CA  HIS A 257      16.374  -1.126   7.221  1.00 33.04
ATOM   1962  C   HIS A 257      16.225  -0.964   8.724  1.00 32.94
ATOM   1963  O   HIS A 257      16.077   0.142   9.226  1.00 32.01
ATOM   1964  CB  HIS A 257      15.126  -1.803   6.674  1.00 35.23
ATOM   1965  CG  HIS A 257      13.854  -1.157   7.121  1.00 38.90
ATOM   1966  ND1 HIS A 257      13.327  -1.342   8.382  1.00 39.04
ATOM   1967  CD2 HIS A 257      13.022  -0.296   6.488  1.00 39.13
ATOM   1968  CE1 HIS A 257      12.226  -0.625   8.505  1.00 39.21
ATOM   1969  NE2 HIS A 257      12.019   0.020   7.369  1.00 41.19
ATOM   1970  N   ASN A 258      16.258  -2.073   9.445  1.00 36.13
ATOM   1971  CA  ASN A 258      16.094  -2.016  10.884  1.00 37.49
ATOM   1972  C   ASN A 258      17.165  -1.203  11.590  1.00 38.01
ATOM   1973  O   ASN A 258      16.869  -0.457  12.523  1.00 38.65
ATOM   1974  CB  ASN A 258      16.029  -3.431  11.451  1.00 37.76
ATOM   1975  CG  ASN A 258      14.666  -4.060  11.274  1.00 37.34
ATOM   1976  OD1 ASN A 258      14.475  -5.244  11.544  1.00 39.28
ATOM   1977  ND2 ASN A 258      13.702  -3.263  10.830  1.00 39.03
ATOM   1978  N   PHE A 259      18.406  -1.332  11.146  1.00 35.72
ATOM   1979  CA  PHE A 259      19.487  -0.583  11.772  1.00 34.30
ATOM   1980  C   PHE A 259      19.462   0.896  11.363  1.00 31.30
ATOM   1981  O   PHE A 259      19.748   1.783  12.160  1.00 28.99
ATOM   1982  CB  PHE A 259      20.843  -1.217  11.425  1.00 34.64
ATOM   1983  CG  PHE A 259      21.998  -0.630  12.194  1.00 35.31
ATOM   1984  CD1 PHE A 259      21.917  -0.461  13.575  1.00 33.75
ATOM   1985  CD2 PHE A 259      23.164  -0.229  11.537  1.00 36.19
ATOM   1986  CE1 PHE A 259      22.968   0.097  14.290  1.00 35.59
ATOM   1987  CE2 PHE A 259      24.223   0.331  12.245  1.00 34.40
ATOM   1988  CZ  PHE A 259      24.127   0.495  13.621  1.00 35.81
ATOM   1989  N   MET A 260      19.113   1.157  10.116  1.00 32.54
ATOM   1990  CA  MET A 260      19.042   2.523   9.631  1.00 33.51
ATOM   1991  C   MET A 260      18.011   3.335  10.430  1.00 32.11
ATOM   1992  O   MET A 260      18.311   4.425  10.920  1.00 32.61
ATOM   1993  CB  MET A 260      18.667   2.526   8.147  1.00 34.80
ATOM   1994  CG  MET A 260      18.691   3.888   7.483  1.00 39.18
ATOM   1995  SD  MET A 260      20.350   4.581   7.334  1.00 40.88
ATOM   1996  CE  MET A 260      20.262   5.994   8.391  1.00 39.50
ATOM   1997  N   VAL A 261      16.803   2.806  10.571  1.00 28.95
ATOM   1998  CA  VAL A 261      15.763   3.521  11.297  1.00 31.60
ATOM   1999  C   VAL A 261      16.018   3.625  12.793  1.00 32.79
ATOM   2000  O   VAL A 261      15.351   4.380  13.489  1.00 36.13
ATOM   2001  CB  VAL A 261      14.374   2.876  11.074  1.00 31.63
ATOM   2002  CG1 VAL A 261      14.061   2.837   9.572  1.00 32.27
ATOM   2003  CG2 VAL A 261      14.339   1.490  11.674  1.00 28.39
ATOM   2004  N   SER A 262      16.990   2.877  13.292  1.00 34.21
ATOM   2005  CA  SER A 262      17.298   2.906  14.714  1.00 33.15
ATOM   2006  C   SER A 262      18.298   3.994  15.052  1.00 32.08
ATOM   2007  O   SER A 262      18.304   4.526  16.159  1.00 32.47
ATOM   2008  CB  SER A 262      17.884   1.562  15.154  1.00 33.53
ATOM   2009  OG  SER A 262      19.166   1.347  14.583  1.00 29.52
ATOM   2010  N   LEU A 263      19.141   4.319  14.086  1.00 31.02
ATOM   2011  CA  LEU A 263      20.199   5.289  14.283  1.00 33.60
ATOM   2012  C   LEU A 263      19.803   6.631  14.855  1.00 36.20
ATOM   2013  O   LEU A 263      18.746   7.178  14.537  1.00 35.14
ATOM   2014  CB  LEU A 263      20.954   5.490  12.970  1.00 33.43
ATOM   2015  CG  LEU A 263      21.665   4.238  12.455  1.00 31.82
ATOM   2016  CD1 LEU A 263      22.255   4.505  11.092  1.00 32.44
ATOM   2017  CD2 LEU A 263      22.748   3.828  13.438  1.00 31.72
ATOM   2018  N   PRO A 264      20.657   7.188  15.725  1.00 35.59
ATOM   2019  CA  PRO A 264      20.357   8.489  16.322  1.00 40.26
ATOM   2020  C   PRO A 264      20.259   9.536  15.227  1.00 40.88
ATOM   2021  O   PRO A 264      21.027   9.500  14.270  1.00 39.63
ATOM   2022  CB  PRO A 264      21.544   8.724  17.261  1.00 40.66
ATOM   2023  CG  PRO A 264      22.657   7.921  16.632  1.00 39.36
ATOM   2024  CD  PRO A 264      21.942   6.663  16.222  1.00 38.58
ATOM   2025  N   ASN A 265      19.317  10.461  15.361  1.00 41.68
ATOM   2026  CA  ASN A 265      19.146  11.508  14.359  1.00 43.62
ATOM   2027  C   ASN A 265      20.135  12.641  14.621  1.00 46.82
ATOM   2028  O   ASN A 265      19.749  13.758  14.968  1.00 48.59
ATOM   2029  CB  ASN A 265      17.706  12.026  14.395  1.00 39.75
ATOM   2030  CG  ASN A 265      16.684  10.926  14.155  1.00 37.15
ATOM   2031  OD1 ASN A 265      16.501  10.469  13.024  1.00 37.24
ATOM   2032  ND2 ASN A 265      16.025  10.484  15.222  1.00 30.68
ATOM   2033  N   ILE A 266      21.419  12.346  14.424  1.00 49.92
ATOM   2034  CA  ILE A 266      22.490  13.306  14.669  1.00 50.31
ATOM   2035  C   ILE A 266      22.729  14.318  13.561  1.00 47.77
ATOM   2036  O   ILE A 266      23.204  15.415  13.820  1.00 50.58
ATOM   2037  CB  ILE A 266      23.833  12.585  14.956  1.00 54.25
ATOM   2038  CG1 ILE A 266      24.340  11.881  13.693  1.00 56.51
ATOM   2039  CG2 ILE A 266      23.649  11.568  16.076  1.00 55.34
ATOM   2040  CD1 ILE A 266      25.823  11.524  13.721  1.00 55.43
ATOM   2041  N   THR A 267      22.426  13.959  12.322  1.00 44.79
ATOM   2042  CA  THR A 267      22.635  14.887  11.219  1.00 43.23
ATOM   2043  C   THR A 267      21.491  14.844  10.232  1.00 43.52
ATOM   2044  O   THR A 267      20.655  13.941  10.269  1.00 42.48
ATOM   2045  CB  THR A 267      23.931  14.587  10.430  1.00 41.21
ATOM   2046  OG1 THR A 267      23.818  13.308   9.794  1.00 35.81
ATOM   2047  CG2 THR A 267      25.152  14.611  11.361  1.00 37.96
ATOM   2048  N   ASP A 268      21.474  15.827   9.341  1.00 44.62
ATOM   2049  CA  ASP A 268      20.444  15.913   8.326  1.00 46.25
ATOM   2050  C   ASP A 268      20.573  14.753   7.343  1.00 45.14
ATOM   2051  O   ASP A 268      19.580  14.258   6.819  1.00 46.87
ATOM   2052  CB  ASP A 268      20.548  17.252   7.591  1.00 48.24
ATOM   2053  CG  ASP A 268      20.038  18.418   8.426  1.00 49.72
ATOM   2054  OD1 ASP A 268      20.389  19.576   8.119  1.00 52.16
ATOM   2055  OD2 ASP A 268      19.280  18.175   9.384  1.00 49.87
ATOM   2056  N   SER A 269      21.801  14.317   7.104  1.00 43.98
ATOM   2057  CA  SER A 269      22.036  13.217   6.186  1.00 43.02
ATOM   2058  C   SER A 269      21.502  11.909   6.744  1.00 41.13
ATOM   2059  O   SER A 269      20.934  11.101   6.009  1.00 41.17
ATOM   2060  CB  SER A 269      23.524  13.103   5.888  1.00 44.60
ATOM   2061  OG  SER A 269      23.950  14.277   5.224  1.00 47.20
ATOM   2062  N   VAL A 270      21.689  11.697   8.040  1.00 36.37
ATOM   2063  CA  VAL A 270      21.183  10.488   8.658  1.00 33.94
ATOM   2064  C   VAL A 270      19.667  10.535   8.498  1.00 33.98
ATOM   2065  O   VAL A 270      19.040   9.578   8.036  1.00 33.59
ATOM   2066  CB  VAL A 270      21.543  10.422  10.160  1.00 32.40
ATOM   2067  CG1 VAL A 270      20.962   9.162  10.784  1.00 28.55
ATOM   2068  CG2 VAL A 270      23.052  10.431  10.328  1.00 29.16
ATOM   2069  N   ILE A 271      19.090  11.672   8.856  1.00 34.08
ATOM   2070  CA  ILE A 271      17.649  11.859   8.758  1.00 35.35
ATOM   2071  C   ILE A 271      17.154  11.659   7.318  1.00 34.94
ATOM   2072  O   ILE A 271      16.159  10.962   7.067  1.00 33.32
ATOM   2073  CB  ILE A 271      17.259  13.273   9.255  1.00 35.39
ATOM   2074  CG1 ILE A 271      17.621  13.406  10.737  1.00 35.22
ATOM   2075  CG2 ILE A 271      15.768  13.521   9.042  1.00 39.49
ATOM   2076  CD1 ILE A 271      17.624  14.836  11.274  1.00 55.43
ATOM   2077  N   GLU A 272      17.865  12.270   6.378  1.00 34.15
ATOM   2078  CA  GLU A 272      17.516  12.179   4.976  1.00 33.67
ATOM   2079  C   GLU A 272      17.646  10.729   4.491  1.00 34.00
ATOM   2080  O   GLU A 272      16.850  10.262   3.682  1.00 33.34
ATOM   2081  CB  GLU A 272      18.422  13.104   4.172  1.00 31.97
ATOM   2082  CG  GLU A 272      17.967  13.328   2.758  1.00 33.54
ATOM   2083  CD  GLU A 272      16.528  13.779   2.697  1.00 36.03
ATOM   2084  OE1 GLU A 272      16.183  14.739   3.419  1.00 36.45
ATOM   2085  OE2 GLU A 272      15.749  13.180   1.924  1.00 34.91
ATOM   2086  N   LYS A 273      18.646  10.015   4.996  1.00 34.80
ATOM   2087  CA  LYS A 273      18.842   8.633   4.600  1.00 35.26
ATOM   2088  C   LYS A 273      17.679   7.794   5.134  1.00 32.67
ATOM   2089  O   LYS A 273      17.213   6.862   4.472  1.00 32.13
ATOM   2090  CB  LYS A 273      20.184   8.122   5.126  1.00 40.35
ATOM   2091  CG  LYS A 273      20.667   6.861   4.437  1.00 48.07
ATOM   2092  CD  LYS A 273      22.103   6.525   4.819  1.00 56.43
ATOM   2093  CE  LYS A 273      22.579   5.228   4.165  1.00 60.83
ATOM   2094  NZ  LYS A 273      23.976   4.879   4.563  1.00 63.49
ATOM   2095  N   LYS A 274      17.192   8.133   6.322  1.00 29.43
ATOM   2096  CA  LYS A 274      16.061   7.404   6.884  1.00 29.26
ATOM   2097  C   LYS A 274      14.800   7.560   6.019  1.00 29.75
ATOM   2098  O   LYS A 274      14.056   6.601   5.791  1.00 27.37
ATOM   2099  CB  LYS A 274      15.758   7.898   8.296  1.00 27.40
ATOM   2100  CG  LYS A 274      16.556   7.228   9.397  1.00 24.84
ATOM   2101  CD  LYS A 274      16.194   7.861  10.724  1.00 26.84
ATOM   2102  CE  LYS A 274      16.682   7.053  11.897  1.00 25.79
ATOM   2103  NZ  LYS A 274      16.240   7.695  13.144  1.00 22.53
ATOM   2104  N   ARG A 275      14.554   8.780   5.547  1.00 31.46
ATOM   2105  CA  ARG A 275      13.384   9.045   4.727  1.00 31.15
ATOM   2106  C   ARG A 275      13.404   8.264   3.422  1.00 31.88
ATOM   2107  O   ARG A 275      12.378   7.733   3.000  1.00 29.88
ATOM   2108  CB  ARG A 275      13.277  10.531   4.416  1.00 30.83
ATOM   2109  CG  ARG A 275      12.179  10.845   3.423  1.00 31.56
ATOM   2110  CD  ARG A 275      12.554  12.037   2.591  1.00 33.80
ATOM   2111  NE  ARG A 275      11.744  13.204   2.887  1.00 34.26
ATOM   2112  CZ  ARG A 275      12.197  14.446   2.819  1.00 34.85
ATOM   2113  NH1 ARG A 275      13.459  14.670   2.470  1.00 32.93
ATOM   2114  NH2 ARG A 275      11.390  15.460   3.100  1.00 36.24
ATOM   2115  N   GLN A 276      14.566   8.199   2.781  1.00 31.61
ATOM   2116  CA  GLN A 276      14.681   7.475   1.525  1.00 33.93
ATOM   2117  C   GLN A 276      14.364   5.991   1.707  1.00 34.57
ATOM   2118  O   GLN A 276      13.720   5.375   0.850  1.00 35.44
ATOM   2119  CB  GLN A 276      16.079   7.652   0.926  1.00 33.95
ATOM   2120  CG  GLN A 276      16.377   9.072   0.455  1.00 39.13
ATOM   2121  CD  GLN A 276      15.282   9.644  -0.455  1.00 44.75
ATOM   2122  OE1 GLN A 276      14.983   9.096  -1.519  1.00 46.18
ATOM   2123  NE2 GLN A 276      14.683  10.759  -0.031  1.00 45.75
ATOM   2124  N   PHE A 277      14.811   5.420   2.823  1.00 32.90
ATOM   2125  CA  PHE A 277      14.559   4.013   3.108  1.00 32.24
ATOM   2126  C   PHE A 277      13.069   3.785   3.255  1.00 31.32
ATOM   2127  O   PHE A 277      12.509   2.853   2.682  1.00 30.79
ATOM   2128  CB  PHE A 277      15.235   3.589   4.413  1.00 35.39
ATOM   2129  CG  PHE A 277      16.578   2.955   4.228  1.00 39.49
ATOM   2130  CD1 PHE A 277      17.672   3.710   3.839  1.00 42.77
ATOM   2131  CD2 PHE A 277      16.743   1.597   4.432  1.00 41.52
ATOM   2132  CE1 PHE A 277      18.913   3.121   3.655  1.00 45.35
ATOM   2133  CE2 PHE A 277      17.974   0.993   4.250  1.00 45.88
ATOM   2134  CZ  PHE A 277      19.066   1.757   3.861  1.00 46.85
ATOM   2135  N   LEU A 278      12.424   4.644   4.034  1.00 28.80
ATOM   2136  CA  LEU A 278      11.002   4.499   4.269  1.00 28.35
ATOM   2137  C   LEU A 278      10.123   4.818   3.066  1.00 28.51
ATOM   2138  O   LEU A 278       8.984   4.340   2.987  1.00 29.43
ATOM   2139  CB  LEU A 278      10.599   5.335   5.484  1.00 26.31
ATOM   2140  CG  LEU A 278      11.247   4.795   6.760  1.00 24.86
ATOM   2141  CD1 LEU A 278      10.993   5.723   7.934  1.00 26.09
ATOM   2142  CD2 LEU A 278      10.698   3.408   7.034  1.00 25.05
ATOM   2143  N   LYS A 279      10.637   5.622   2.137  1.00 27.99
ATOM   2144  CA  LYS A 279       9.890   5.954   0.926  1.00 26.48
ATOM   2145  C   LYS A 279       9.862   4.711   0.056  1.00 25.98
ATOM   2146  O   LYS A 279       9.023   4.588  -0.828  1.00 25.85
ATOM   2147  CB  LYS A 279      10.553   7.098   0.153  1.00 29.03
ATOM   2148  CG  LYS A 279      10.534   8.418   0.887  1.00 36.89
ATOM   2149  CD  LYS A 279      11.219   9.520   0.100  1.00 41.82
ATOM   2150  CE  LYS A 279      10.449   9.868  -1.156  1.00 44.34
ATOM   2151  NZ  LYS A 279      10.903  11.165  -1.719  1.00 49.15
ATOM   2152  N   GLN A 280      10.793   3.790   0.300  1.00 25.39
ATOM   2153  CA  GLN A 280      10.838   2.552  -0.458  1.00 25.16
ATOM   2154  C   GLN A 280       9.932   1.526   0.196  1.00 22.79
ATOM   2155  O   GLN A 280       9.393   0.650  -0.480  1.00 22.39
ATOM   2156  CB  GLN A 280      12.256   1.999  -0.534  1.00 27.40
ATOM   2157  CG  GLN A 280      13.185   2.781  -1.435  1.00 27.67
ATOM   2158  CD  GLN A 280      14.575   2.198  -1.441  1.00 28.24
ATOM   2159  OE1 GLN A 280      14.777   1.070  -1.874  1.00 30.74
ATOM   2160  NE2 GLN A 280      15.543   2.960  -0.948  1.00 29.12
ATOM   2161  N   ARG A 281       9.735   1.653   1.506  1.00 22.11
ATOM   2162  CA  ARG A 281       8.867   0.723   2.209  1.00 22.15
ATOM   2163  C   ARG A 281       7.411   1.020   1.862  1.00 24.44
ATOM   2164  O   ARG A 281       6.618   0.092   1.657  1.00 23.63
ATOM   2165  CB  ARG A 281       9.078   0.820   3.718  1.00 23.18
ATOM   2166  CG  ARG A 281       8.275  -0.200   4.508  1.00 25.88
ATOM   2167  CD  ARG A 281       8.493  -0.047   6.002  1.00 30.49
ATOM   2168  NE  ARG A 281       8.702  -1.344   6.644  1.00 35.21
ATOM   2169  CZ  ARG A 281       7.741  -2.228   6.861  1.00 38.15
ATOM   2170  NH1 ARG A 281       6.495  -1.954   6.496  1.00 41.88
ATOM   2171  NH2 ARG A 281       8.026  -3.390   7.423  1.00 38.56
ATOM   2172  N   ILE A 282       7.055   2.303   1.794  1.00 24.76
ATOM   2173  CA  ILE A 282       5.685   2.700   1.458  1.00 26.10
ATOM   2174  C   ILE A 282       5.278   2.170   0.079  1.00 27.89
ATOM   2175  O   ILE A 282       4.173   1.669  -0.096  1.00 29.79
ATOM   2176  CB  ILE A 282       5.518   4.251   1.453  1.00 25.89
ATOM   2177  CG1 ILE A 282       5.801   4.830   2.844  1.00 25.84
ATOM   2178  CG2 ILE A 282       4.091   4.619   1.045  1.00 25.60
ATOM   2179  CD1 ILE A 282       5.009   4.185   3.994  1.00 55.43
ATOM   2180  N   TRP A 283       6.182   2.297  -0.890  1.00 27.13
ATOM   2181  CA  TRP A 283       5.961   1.859  -2.255  1.00 27.14
ATOM   2182  C   TRP A 283       5.670   0.378  -2.210  1.00 29.64
ATOM   2183  O   TRP A 283       4.712  -0.090  -2.821  1.00 27.91
ATOM   2184  CB  TRP A 283       7.216   2.134  -3.076  1.00 29.43
ATOM   2185  CG  TRP A 283       7.123   1.906  -4.569  1.00 30.81
ATOM   2186  CD1 TRP A 283       7.835   0.995  -5.298  1.00 32.66
ATOM   2187  CD2 TRP A 283       6.413   2.713  -5.527  1.00 33.72
ATOM   2188  NE1 TRP A 283       7.632   1.193  -6.646  1.00 32.36
ATOM   2189  CE2 TRP A 283       6.766   2.240  -6.816  1.00 32.41
ATOM   2190  CE3 TRP A 283       5.524   3.792  -5.423  1.00 30.62
ATOM   2191  CZ2 TRP A 283       6.261   2.809  -7.991  1.00 31.89
ATOM   2192  CZ3 TRP A 283       5.020   4.358  -6.592  1.00 32.55
ATOM   2193  CH2 TRP A 283       5.396   3.864  -7.862  1.00 32.93
ATOM   2194  N   LEU A 284       6.499  -0.360  -1.474  1.00 32.08
ATOM   2195  CA  LEU A 284       6.318  -1.800  -1.338  1.00 31.95
ATOM   2196  C   LEU A 284       4.957  -2.125  -0.739  1.00 33.28
ATOM   2197  O   LEU A 284       4.228  -2.959  -1.276  1.00 34.61
ATOM   2198  CB  LEU A 284       7.422  -2.399  -0.472  1.00 27.96
ATOM   2199  CG  LEU A 284       8.820  -2.420  -1.099  1.00 28.63
ATOM   2200  CD1 LEU A 284       9.852  -2.758  -0.034  1.00 25.33
ATOM   2201  CD2 LEU A 284       8.871  -3.427  -2.238  1.00 24.41
ATOM   2202  N   GLU A 285       4.613  -1.468   0.367  1.00 32.23
ATOM   2203  CA  GLU A 285       3.322  -1.693   1.015  1.00 34.40
ATOM   2204  C   GLU A 285       2.191  -1.293   0.078  1.00 33.66
ATOM   2205  O   GLU A 285       1.152  -1.948   0.033  1.00 34.05
ATOM   2206  CB  GLU A 285       3.219  -0.873   2.291  1.00 39.12
ATOM   2207  CG  GLU A 285       4.310  -1.179   3.268  1.00 43.81
ATOM   2208  CD  GLU A 285       4.259  -0.292   4.480  1.00 45.48
ATOM   2209  OE1 GLU A 285       4.272   0.946   4.309  1.00 47.53
ATOM   2210  OE2 GLU A 285       4.215  -0.839   5.600  1.00 46.40
ATOM   2211  N   GLY A 286       2.408  -0.217  -0.668  1.00 35.28
ATOM   2212  CA  GLY A 286       1.407   0.265  -1.598  1.00 34.55
ATOM   2213  C   GLY A 286       1.035  -0.749  -2.662  1.00 35.29
ATOM   2214  O   GLY A 286      -0.142  -0.892  -2.993  1.00 36.09
ATOM   2215  N   PHE A 287       2.024  -1.452  -3.205  1.00 32.21
ATOM   2216  CA  PHE A 287       1.752  -2.445  -4.234  1.00 33.23
ATOM   2217  C   PHE A 287       1.215  -3.752  -3.660  1.00 36.00
ATOM   2218  O   PHE A 287       0.301  -4.350  -4.225  1.00 36.25
ATOM   2219  CB  PHE A 287       2.998  -2.719  -5.070  1.00 30.48
ATOM   2220  CG  PHE A 287       3.182  -1.760  -6.214  1.00 29.77
ATOM   2221  CD1 PHE A 287       3.672  -0.474  -5.997  1.00 30.01
ATOM   2222  CD2 PHE A 287       2.879  -2.149  -7.516  1.00 30.02
ATOM   2223  CE1 PHE A 287       3.863   0.415  -7.060  1.00 29.32
ATOM   2224  CE2 PHE A 287       3.061  -1.276  -8.588  1.00 26.56
ATOM   2225  CZ  PHE A 287       3.557   0.012  -8.359  1.00 31.66
ATOM   2226  N   ALA A 288       1.780  -4.204  -2.544  1.00 38.91
ATOM   2227  CA  ALA A 288       1.300  -5.428  -1.918  1.00 39.50
ATOM   2228  C   ALA A 288      -0.168  -5.230  -1.553  1.00 41.26
ATOM   2229  O   ALA A 288      -0.895  -6.189  -1.340  1.00 41.24
ATOM   2230  CB  ALA A 288       2.109  -5.738  -0.667  1.00 39.09
ATOM   2231  N   ALA A 289      -0.596  -3.974  -1.478  1.00 44.52
ATOM   2232  CA  ALA A 289      -1.977  -3.653  -1.133  1.00 47.67
ATOM   2233  C   ALA A 289      -2.879  -3.608  -2.371  1.00 48.69
ATOM   2234  O   ALA A 289      -4.107  -3.600  -2.255  1.00 48.23
ATOM   2235  CB  ALA A 289      -2.027  -2.322  -0.396  1.00 48.09
ATOM   2236  N   ASP A 290      -2.249  -3.573  -3.544  1.00 48.39
ATOM   2237  CA  ASP A 290      -2.925  -3.536  -4.845  1.00 48.59
ATOM   2238  C   ASP A 290      -3.436  -2.160  -5.267  1.00 46.59
ATOM   2239  O   ASP A 290      -4.142  -1.475  -4.518  1.00 44.21
ATOM   2240  CB  ASP A 290      -4.066  -4.553  -4.883  1.00 52.49
ATOM   2241  CG  ASP A 290      -3.597  -5.954  -4.551  1.00 55.08
ATOM   2242  OD1 ASP A 290      -2.580  -6.392  -5.135  1.00 54.31
ATOM   2243  OD2 ASP A 290      -4.244  -6.616  -3.708  1.00 57.81
ATOM   2244  N   LEU A 291      -3.074  -1.773  -6.491  1.00 45.07
ATOM   2245  CA  LEU A 291      -3.464  -0.481  -7.043  1.00 42.48
ATOM   2246  C   LEU A 291      -4.957  -0.378  -7.396  1.00 43.51
ATOM   2247  O   LEU A 291      -5.660  -1.384  -7.514  1.00 40.14
ATOM   2248  CB  LEU A 291      -2.625  -0.171  -8.287  1.00 37.35
ATOM   2249  CG  LEU A 291      -1.100  -0.343  -8.249  1.00 37.18
ATOM   2250  CD1 LEU A 291      -0.530   0.391  -9.429  1.00 32.76
ATOM   2251  CD2 LEU A 291      -0.485   0.219  -6.969  1.00 36.80
ATOM   2252  N   VAL A 292      -5.428   0.855  -7.557  1.00 43.69
ATOM   2253  CA  VAL A 292      -6.821   1.113  -7.894  1.00 43.55
ATOM   2254  C   VAL A 292      -6.889   2.089  -9.060  1.00 47.27
ATOM   2255  O   VAL A 292      -5.869   2.650  -9.459  1.00 47.33
ATOM   2256  CB  VAL A 292      -7.578   1.705  -6.694  1.00 41.63
ATOM   2257  CG1 VAL A 292      -7.639   0.693  -5.566  1.00 37.79
ATOM   2258  CG2 VAL A 292      -6.902   2.977  -6.232  1.00 39.44
ATOM   2259  N   ASN A 293      -8.091   2.292  -9.598  1.00 51.35
ATOM   2260  CA  ASN A 293      -8.294   3.184 -10.741  1.00 55.67
ATOM   2261  C   ASN A 293      -9.008   4.479 -10.362  1.00 53.35
ATOM   2262  O   ASN A 293      -9.319   5.303 -11.224  1.00 54.02
ATOM   2263  CB  ASN A 293      -9.091   2.458 -11.839  1.00 61.21
ATOM   2264  CG  ASN A 293     -10.535   2.171 -11.430  1.00 67.09
ATOM   2265  OD1 ASN A 293     -10.799   1.636 -10.351  1.00 72.73
ATOM   2266  ND2 ASN A 293     -11.477   2.519 -12.302  1.00 71.48
ATOM   2267  N   ILE A 294      -9.266   4.658  -9.072  1.00 51.82
ATOM   2268  CA  ILE A 294      -9.935   5.861  -8.598  1.00 51.47
ATOM   2269  C   ILE A 294      -8.936   6.872  -8.029  1.00 45.86
ATOM   2270  O   ILE A 294      -8.049   6.507  -7.260  1.00 44.39
ATOM   2271  CB  ILE A 294     -10.978   5.513  -7.525  1.00 54.37
ATOM   2272  CG1 ILE A 294     -12.015   4.556  -8.126  1.00 58.59
ATOM   2273  CG2 ILE A 294     -11.643   6.782  -7.009  1.00 54.33
ATOM   2274  CD1 ILE A 294     -12.913   3.858  -7.107  1.00 55.43
ATOM   2275  N   ILE A 295      -9.082   8.138  -8.426  1.00 41.96
ATOM   2276  CA  ILE A 295      -8.206   9.202  -7.950  1.00 37.48
ATOM   2277  C   ILE A 295      -8.290   9.262  -6.412  1.00 37.55
ATOM   2278  O   ILE A 295      -9.375   9.345  -5.834  1.00 33.29
ATOM   2279  CB  ILE A 295      -8.603  10.546  -8.582  1.00 34.97
ATOM   2280  CG1 ILE A 295      -8.831  10.351 -10.086  1.00 36.06
ATOM   2281  CG2 ILE A 295      -7.500  11.584  -8.359  1.00 31.89
ATOM   2282  CD1 ILE A 295      -9.571  11.494 -10.778  1.00 55.43
ATOM   2283  N   PRO A 296      -7.131   9.220  -5.736  1.00 36.93
ATOM   2284  CA  PRO A 296      -7.030   9.251  -4.270  1.00 37.43
ATOM   2285  C   PRO A 296      -7.754  10.378  -3.526  1.00 39.41
ATOM   2286  O   PRO A 296      -8.246  10.182  -2.417  1.00 37.01
ATOM   2287  CB  PRO A 296      -5.514   9.236  -4.029  1.00 35.29
ATOM   2288  CG  PRO A 296      -4.968   9.938  -5.249  1.00 35.01
ATOM   2289  CD  PRO A 296      -5.805   9.362  -6.367  1.00 33.40
ATOM   2290  N   SER A 297      -7.836  11.553  -4.134  1.00 44.16
ATOM   2291  CA  SER A 297      -8.514  12.678  -3.499  1.00 46.71
ATOM   2292  C   SER A 297     -10.041  12.540  -3.546  1.00 46.61
ATOM   2293  O   SER A 297     -10.765  13.301  -2.918  1.00 47.27
ATOM   2294  CB  SER A 297      -8.087  13.978  -4.178  1.00 48.81
ATOM   2295  OG  SER A 297      -8.356  13.924  -5.567  1.00 53.41
ATOM   2296  N   LEU A 298     -10.530  11.559  -4.287  1.00 49.11
ATOM   2297  CA  LEU A 298     -11.964  11.349  -4.401  1.00 51.37
ATOM   2298  C   LEU A 298     -12.430  10.136  -3.601  1.00 57.85
ATOM   2299  O   LEU A 298     -13.506   9.584  -3.857  1.00 57.93
ATOM   2300  CB  LEU A 298     -12.331  11.154  -5.865  1.00 43.85
ATOM   2301  CG  LEU A 298     -12.117  12.342  -6.791  1.00 38.06
ATOM   2302  CD1 LEU A 298     -12.323  11.891  -8.225  1.00 34.10
ATOM   2303  CD2 LEU A 298     -13.077  13.455  -6.422  1.00 31.93
ATOM   2304  N   THR A 299     -11.613   9.729  -2.635  1.00 61.14
ATOM   2305  CA  THR A 299     -11.913   8.575  -1.801  1.00 64.68
ATOM   2306  C   THR A 299     -12.353   9.010  -0.407  1.00 66.88
ATOM   2307  O   THR A 299     -12.021  10.109   0.043  1.00 67.74
ATOM   2308  CB  THR A 299     -10.662   7.659  -1.696  1.00 66.70
ATOM   2309  OG1 THR A 299     -10.433   7.026  -2.960  1.00 65.14
ATOM   2310  CG2 THR A 299     -10.846   6.587  -0.630  1.00 66.65
ATOM   2311  N   PHE A 300     -13.120   8.157   0.263  1.00 70.52
ATOM   2312  CA  PHE A 300     -13.565   8.455   1.621  1.00 71.81
ATOM   2313  C   PHE A 300     -12.714   7.608   2.550  1.00 70.34
ATOM   2314  O   PHE A 300     -12.613   6.392   2.378  1.00 69.48
ATOM   2315  CB  PHE A 300     -15.041   8.106   1.818  1.00 74.99
ATOM   2316  CG  PHE A 300     -15.627   8.661   3.092  1.00 80.13
ATOM   2317  CD1 PHE A 300     -15.696  10.038   3.297  1.00 81.42
ATOM   2318  CD2 PHE A 300     -16.115   7.813   4.082  1.00 81.64
ATOM   2319  CE1 PHE A 300     -16.242  10.559   4.467  1.00 80.97
ATOM   2320  CE2 PHE A 300     -16.661   8.329   5.255  1.00 81.28
ATOM   2321  CZ  PHE A 300     -16.726   9.704   5.446  1.00 80.33
ATOM   2322  N   LEU A 301     -12.105   8.256   3.536  1.00 67.82
ATOM   2323  CA  LEU A 301     -11.236   7.565   4.483  1.00 66.22
ATOM   2324  C   LEU A 301     -12.004   6.820   5.581  1.00 66.41
ATOM   2325  O   LEU A 301     -12.643   7.432   6.445  1.00 65.86
ATOM   2326  CB  LEU A 301     -10.275   8.589   5.088  1.00 64.66
ATOM   2327  CG  LEU A 301      -8.780   8.271   5.163  1.00 60.49
ATOM   2328  CD1 LEU A 301      -8.326   7.442   3.970  1.00 58.07
ATOM   2329  CD2 LEU A 301      -8.029   9.589   5.228  1.00 57.25
ATOM   2330  N   LEU A 302     -11.941   5.493   5.541  1.00 67.16
ATOM   2331  CA  LEU A 302     -12.624   4.663   6.527  1.00 68.29
ATOM   2332  C   LEU A 302     -11.828   4.623   7.824  1.00 68.28
ATOM   2333  O   LEU A 302     -10.624   4.874   7.818  1.00 68.75
ATOM   2334  CB  LEU A 302     -12.784   3.236   6.000  1.00 68.94
ATOM   2335  CG  LEU A 302     -13.569   3.032   4.704  1.00 72.35
ATOM   2336  CD1 LEU A 302     -13.580   1.554   4.347  1.00 73.95
ATOM   2337  CD2 LEU A 302     -14.987   3.554   4.871  1.00 75.14
ATOM   2338  N   ASP A 303     -12.500   4.305   8.929  1.00 69.51
ATOM   2339  CA  ASP A 303     -11.836   4.209  10.230  1.00 71.63
ATOM   2340  C   ASP A 303     -10.773   3.123  10.147  1.00 70.24
ATOM   2341  O   ASP A 303      -9.733   3.200  10.802  1.00 70.36
ATOM   2342  CB  ASP A 303     -12.852   3.878  11.325  1.00 73.00
ATOM   2343  CG  ASP A 303     -13.785   5.037  11.618  1.00 74.89
ATOM   2344  OD1 ASP A 303     -13.337   6.024  12.240  1.00 78.14
ATOM   2345  OD2 ASP A 303     -14.964   4.969  11.217  1.00 78.62
ATOM   2346  N   SER A 304     -11.046   2.118   9.323  1.00 70.56
ATOM   2347  CA  SER A 304     -10.113   1.023   9.107  1.00 71.51
ATOM   2348  C   SER A 304      -8.826   1.597   8.514  1.00 68.02
ATOM   2349  O   SER A 304      -7.790   0.929   8.469  1.00 68.91
ATOM   2350  CB  SER A 304     -10.723   0.007   8.139  1.00 71.14
ATOM   2351  OG  SER A 304      -9.786  -0.995   7.791  1.00 83.45
ATOM   2352  N   ASP A 305      -8.908   2.843   8.055  1.00 65.07
ATOM   2353  CA  ASP A 305      -7.770   3.533   7.466  1.00 61.57
ATOM   2354  C   ASP A 305      -7.195   4.552   8.435  1.00 59.16
ATOM   2355  O   ASP A 305      -5.979   4.658   8.573  1.00 57.63
ATOM   2356  CB  ASP A 305      -8.171   4.252   6.173  1.00 59.90
ATOM   2357  CG  ASP A 305      -8.650   3.299   5.093  1.00 59.28
ATOM   2358  OD1 ASP A 305      -7.988   2.258   4.866  1.00 56.05
ATOM   2359  OD2 ASP A 305      -9.687   3.606   4.460  1.00 60.41
ATOM   2360  N   LEU A 306      -8.063   5.309   9.101  1.00 58.18
ATOM   2361  CA  LEU A 306      -7.590   6.317  10.043  1.00 59.17
ATOM   2362  C   LEU A 306      -6.681   5.699  11.082  1.00 60.17
ATOM   2363  O   LEU A 306      -5.764   6.348  11.568  1.00 61.08
ATOM   2364  CB  LEU A 306      -8.751   7.021  10.741  1.00 57.07
ATOM   2365  CG  LEU A 306      -9.450   8.103   9.928  1.00 56.90
ATOM   2366  CD1 LEU A 306     -10.079   7.479   8.698  1.00 56.61
ATOM   2367  CD2 LEU A 306     -10.507   8.785  10.782  1.00 56.31
ATOM   2368  N   GLU A 307      -6.942   4.443  11.431  1.00 62.58
ATOM   2369  CA  GLU A 307      -6.104   3.761  12.410  1.00 63.88
ATOM   2370  C   GLU A 307      -4.733   3.518  11.802  1.00 61.33
ATOM   2371  O   GLU A 307      -3.725   4.001  12.316  1.00 61.03
ATOM   2372  CB  GLU A 307      -6.735   2.431  12.833  1.00 67.68
ATOM   2373  CG  GLU A 307      -7.864   2.598  13.823  1.00 74.68
ATOM   2374  CD  GLU A 307      -7.481   3.526  14.960  1.00 79.11
ATOM   2375  OE1 GLU A 307      -6.438   3.277  15.604  1.00 82.04
ATOM   2376  OE2 GLU A 307      -8.219   4.504  15.208  1.00 80.92
ATOM   2377  N   THR A 308      -4.710   2.777  10.701  1.00 58.20
ATOM   2378  CA  THR A 308      -3.474   2.469   9.996  1.00 56.56
ATOM   2379  C   THR A 308      -2.606   3.719   9.914  1.00 55.41
ATOM   2380  O   THR A 308      -1.398   3.673  10.150  1.00 55.25
ATOM   2381  CB  THR A 308      -3.769   1.975   8.579  1.00 56.96
ATOM   2382  OG1 THR A 308      -4.718   0.902   8.644  1.00 57.08
ATOM   2383  CG2 THR A 308      -2.494   1.479   7.910  1.00 56.46
ATOM   2384  N   LEU A 309      -3.244   4.839   9.597  1.00 52.85
ATOM   2385  CA  LEU A 309      -2.559   6.111   9.483  1.00 50.80
ATOM   2386  C   LEU A 309      -2.120   6.695  10.824  1.00 50.67
ATOM   2387  O   LEU A 309      -1.134   7.428  10.886  1.00 51.69
ATOM   2388  CB  LEU A 309      -3.454   7.100   8.747  1.00 50.20
ATOM   2389  CG  LEU A 309      -3.532   6.870   7.237  1.00 49.29
ATOM   2390  CD1 LEU A 309      -4.657   7.707   6.643  1.00 49.27
ATOM   2391  CD2 LEU A 309      -2.187   7.227   6.601  1.00 46.54
ATOM   2392  N   LYS A 310      -2.847   6.394  11.895  1.00 52.12
ATOM   2393  CA  LYS A 310      -2.471   6.899  13.217  1.00 53.91
ATOM   2394  C   LYS A 310      -1.268   6.090  13.679  1.00 53.15
ATOM   2395  O   LYS A 310      -0.336   6.623  14.271  1.00 50.83
ATOM   2396  CB  LYS A 310      -3.613   6.719  14.219  1.00 52.72
ATOM   2397  CG  LYS A 310      -4.831   7.573  13.941  1.00 56.40
ATOM   2398  CD  LYS A 310      -6.051   7.026  14.663  1.00 58.95
ATOM   2399  CE  LYS A 310      -7.312   7.770  14.252  1.00 62.90
ATOM   2400  NZ  LYS A 310      -8.558   7.082  14.707  1.00 65.63
ATOM   2401  N   LYS A 311      -1.308   4.793  13.393  1.00 55.75
ATOM   2402  CA  LYS A 311      -0.241   3.875  13.750  1.00 59.46
ATOM   2403  C   LYS A 311       1.012   4.266  12.978  1.00 56.89
ATOM   2404  O   LYS A 311       2.099   4.367  13.545  1.00 59.11
ATOM   2405  CB  LYS A 311      -0.664   2.444  13.411  1.00 66.50
ATOM   2406  CG  LYS A 311      -1.924   2.007  14.149  1.00 81.06
ATOM   2407  CD  LYS A 311      -2.569   0.764  13.545  1.00 92.84
ATOM   2408  CE  LYS A 311      -3.885   0.438  14.251  1.00 99.71
ATOM   2409  NZ  LYS A 311      -4.615  -0.700  13.629  1.00102.39
ATOM   2410  N   SER A 312       0.856   4.500  11.682  1.00 52.61
ATOM   2411  CA  SER A 312       1.984   4.902  10.859  1.00 48.51
ATOM   2412  C   SER A 312       2.623   6.188  11.382  1.00 46.38
ATOM   2413  O   SER A 312       3.841   6.293  11.455  1.00 46.28
ATOM   2414  CB  SER A 312       1.533   5.109   9.414  1.00 47.01
ATOM   2415  OG  SER A 312       1.125   3.888   8.821  1.00 44.38
ATOM   2416  N   MET A 313       1.803   7.167  11.745  1.00 45.00
ATOM   2417  CA  MET A 313       2.320   8.436  12.240  1.00 46.15
ATOM   2418  C   MET A 313       3.090   8.268  13.545  1.00 47.55
ATOM   2419  O   MET A 313       4.098   8.944  13.771  1.00 48.24
ATOM   2420  CB  MET A 313       1.178   9.437  12.436  1.00 42.05
ATOM   2421  CG  MET A 313       1.627  10.829  12.869  1.00 40.56
ATOM   2422  SD  MET A 313       2.667  11.706  11.652  1.00 41.03
ATOM   2423  CE  MET A 313       1.529  12.902  10.954  1.00 36.85
ATOM   2424  N   LYS A 314       2.624   7.373  14.404  1.00 51.00
ATOM   2425  CA  LYS A 314       3.299   7.146  15.675  1.00 55.91
ATOM   2426  C   LYS A 314       4.675   6.545  15.418  1.00 51.72
ATOM   2427  O   LYS A 314       5.655   6.933  16.043  1.00 52.50
ATOM   2428  CB  LYS A 314       2.459   6.233  16.572  1.00 62.63
ATOM   2429  CG  LYS A 314       1.161   6.893  17.029  1.00 79.29
ATOM   2430  CD  LYS A 314       0.256   5.941  17.801  1.00 92.19
ATOM   2431  CE  LYS A 314      -1.077   6.605  18.148  1.00 99.73
ATOM   2432  NZ  LYS A 314      -2.044   5.674  18.801  1.00103.19
ATOM   2433  N   PHE A 315       4.741   5.609  14.478  1.00 48.35
ATOM   2434  CA  PHE A 315       5.996   4.961  14.124  1.00 45.90
ATOM   2435  C   PHE A 315       6.995   5.961  13.549  1.00 44.88
ATOM   2436  O   PHE A 315       8.126   6.075  14.041  1.00 44.20
ATOM   2437  CB  PHE A 315       5.749   3.856  13.101  1.00 45.31
ATOM   2438  CG  PHE A 315       7.006   3.226  12.582  1.00 45.60
ATOM   2439  CD1 PHE A 315       7.817   2.468  13.421  1.00 43.50
ATOM   2440  CD2 PHE A 315       7.392   3.405  11.250  1.00 45.79
ATOM   2441  CE1 PHE A 315       8.999   1.897  12.943  1.00 44.19
ATOM   2442  CE2 PHE A 315       8.569   2.844  10.762  1.00 43.48
ATOM   2443  CZ  PHE A 315       9.377   2.087  11.612  1.00 43.35
ATOM   2444  N   TYR A 316       6.580   6.675  12.503  1.00 42.68
ATOM   2445  CA  TYR A 316       7.441   7.666  11.868  1.00 39.14
ATOM   2446  C   TYR A 316       7.957   8.657  12.894  1.00 39.11
ATOM   2447  O   TYR A 316       9.152   8.918  12.950  1.00 37.77
ATOM   2448  CB  TYR A 316       6.692   8.440  10.782  1.00 36.85
ATOM   2449  CG  TYR A 316       6.301   7.635   9.561  1.00 36.15
ATOM   2450  CD1 TYR A 316       5.397   8.153   8.631  1.00 35.36
ATOM   2451  CD2 TYR A 316       6.804   6.351   9.351  1.00 36.70
ATOM   2452  CE1 TYR A 316       4.992   7.416   7.527  1.00 34.34
ATOM   2453  CE2 TYR A 316       6.410   5.599   8.245  1.00 36.93
ATOM   2454  CZ  TYR A 316       5.497   6.135   7.338  1.00 36.41
ATOM   2455  OH  TYR A 316       5.074   5.380   6.259  1.00 33.95
ATOM   2456  N   ARG A 317       7.055   9.205  13.708  1.00 38.42
ATOM   2457  CA  ARG A 317       7.464  10.184  14.714  1.00 41.19
ATOM   2458  C   ARG A 317       8.533   9.626  15.632  1.00 40.37
ATOM   2459  O   ARG A 317       9.510  10.301  15.958  1.00 41.03
ATOM   2460  CB  ARG A 317       6.270  10.642  15.554  1.00 41.09
ATOM   2461  CG  ARG A 317       5.293  11.540  14.821  1.00 42.44
ATOM   2462  CD  ARG A 317       4.203  12.062  15.760  1.00 42.93
ATOM   2463  NE  ARG A 317       4.739  12.957  16.782  1.00 44.68
ATOM   2464  CZ  ARG A 317       4.013  13.518  17.744  1.00 44.83
ATOM   2465  NH1 ARG A 317       2.714  13.277  17.824  1.00 46.19
ATOM   2466  NH2 ARG A 317       4.588  14.320  18.628  1.00 45.42
ATOM   2467  N   THR A 318       8.339   8.389  16.052  1.00 41.89
ATOM   2468  CA  THR A 318       9.287   7.744  16.944  1.00 45.53
ATOM   2469  C   THR A 318      10.622   7.533  16.253  1.00 42.11
ATOM   2470  O   THR A 318      11.667   7.779  16.826  1.00 41.66
ATOM   2471  CB  THR A 318       8.737   6.401  17.425  1.00 46.80
ATOM   2472  OG1 THR A 318       7.788   6.638  18.468  1.00 49.98
ATOM   2473  CG2 THR A 318       9.850   5.509  17.935  1.00 51.71
ATOM   2474  N   VAL A 319      10.579   7.077  15.013  1.00 40.66
ATOM   2475  CA  VAL A 319      11.789   6.845  14.243  1.00 35.67
ATOM   2476  C   VAL A 319      12.626   8.116  14.079  1.00 37.17
ATOM   2477  O   VAL A 319      13.853   8.064  14.118  1.00 34.66
ATOM   2478  CB  VAL A 319      11.416   6.285  12.868  1.00 34.16
ATOM   2479  CG1 VAL A 319      12.612   6.287  11.952  1.00 29.50
ATOM   2480  CG2 VAL A 319      10.864   4.889  13.042  1.00 30.81
ATOM   2481  N   PHE A 320      11.966   9.255  13.909  1.00 37.06
ATOM   2482  CA  PHE A 320      12.680  10.515  13.736  1.00 36.20
ATOM   2483  C   PHE A 320      12.827  11.337  15.014  1.00 38.48
ATOM   2484  O   PHE A 320      13.228  12.500  14.979  1.00 39.63
ATOM   2485  CB  PHE A 320      12.019  11.355  12.639  1.00 33.08
ATOM   2486  CG  PHE A 320      12.163  10.763  11.260  1.00 30.20
ATOM   2487  CD1 PHE A 320      11.311   9.756  10.828  1.00 29.38
ATOM   2488  CD2 PHE A 320      13.162  11.201  10.403  1.00 28.04
ATOM   2489  CE1 PHE A 320      11.452   9.197   9.562  1.00 27.40
ATOM   2490  CE2 PHE A 320      13.311  10.649   9.138  1.00 25.71
ATOM   2491  CZ  PHE A 320      12.458   9.650   8.716  1.00 27.35
ATOM   2492  N   GLY A 321      12.507  10.717  16.142  1.00 37.96
ATOM   2493  CA  GLY A 321      12.646  11.385  17.419  1.00 39.04
ATOM   2494  C   GLY A 321      11.886  12.680  17.604  1.00 38.39
ATOM   2495  O   GLY A 321      12.423  13.641  18.152  1.00 39.80
ATOM   2496  N   VAL A 322      10.636  12.718  17.155  1.00 38.81
ATOM   2497  CA  VAL A 322       9.823  13.915  17.315  1.00 40.35
ATOM   2498  C   VAL A 322       8.497  13.530  17.942  1.00 40.72
ATOM   2499  O   VAL A 322       7.520  14.275  17.879  1.00 39.18
ATOM   2500  CB  VAL A 322       9.571  14.637  15.966  1.00 38.91
ATOM   2501  CG1 VAL A 322      10.843  15.304  15.505  1.00 36.51
ATOM   2502  CG2 VAL A 322       9.071  13.646  14.913  1.00 37.12
ATOM   2503  N   ASP A 323       8.475  12.352  18.551  1.00 47.40
ATOM   2504  CA  ASP A 323       7.282  11.857  19.214  1.00 55.70
ATOM   2505  C   ASP A 323       7.119  12.464  20.610  1.00 58.17
ATOM   2506  O   ASP A 323       7.929  13.286  21.051  1.00 58.69
ATOM   2507  CB  ASP A 323       7.330  10.329  19.310  1.00 58.14
ATOM   2508  CG  ASP A 323       8.637   9.822  19.875  1.00 62.08
ATOM   2509  OD1 ASP A 323       9.695  10.050  19.250  1.00 64.15
ATOM   2510  OD2 ASP A 323       8.600   9.191  20.949  1.00 67.32
ATOM   2511  N   GLU A 324       6.053  12.049  21.288  1.00 63.14
ATOM   2512  CA  GLU A 324       5.703  12.511  22.630  1.00 67.39
ATOM   2513  C   GLU A 324       6.891  12.551  23.597  1.00 64.92
ATOM   2514  O   GLU A 324       7.279  13.622  24.074  1.00 63.85
ATOM   2515  CB  GLU A 324       4.605  11.604  23.191  1.00 74.17
ATOM   2516  CG  GLU A 324       3.422  11.390  22.236  1.00 89.95
ATOM   2517  CD  GLU A 324       3.810  10.693  20.932  1.00 97.99
ATOM   2518  OE1 GLU A 324       4.369   9.577  20.985  1.00104.29
ATOM   2519  OE2 GLU A 324       3.552  11.262  19.850  1.00103.25
ATOM   2520  N   THR A 325       7.455  11.378  23.888  1.00 62.23
ATOM   2521  CA  THR A 325       8.599  11.269  24.788  1.00 59.24
ATOM   2522  C   THR A 325       9.689  12.251  24.372  1.00 57.78
ATOM   2523  O   THR A 325       9.978  13.224  25.073  1.00 58.10
ATOM   2524  CB  THR A 325       9.204   9.849  24.754  1.00 59.22
ATOM   2525  OG1 THR A 325       8.178   8.876  24.989  1.00 57.62
ATOM   2526  CG2 THR A 325      10.280   9.707  25.821  1.00 58.94
ATOM   2527  N   SER A 326      10.291  11.983  23.218  1.00 55.51
ATOM   2528  CA  SER A 326      11.352  12.825  22.687  1.00 52.60
ATOM   2529  C   SER A 326      11.075  14.305  22.879  1.00 51.57
ATOM   2530  O   SER A 326      11.972  15.065  23.223  1.00 50.78
ATOM   2531  CB  SER A 326      11.550  12.537  21.199  1.00 50.24
ATOM   2532  OG  SER A 326      11.932  11.189  20.985  1.00 51.03
ATOM   2533  N   LEU A 327       9.834  14.721  22.672  1.00 52.63
ATOM   2534  CA  LEU A 327       9.509  16.133  22.812  1.00 55.80
ATOM   2535  C   LEU A 327       9.671  16.660  24.233  1.00 57.99
ATOM   2536  O   LEU A 327      10.431  17.600  24.465  1.00 59.71
ATOM   2537  CB  LEU A 327       8.093  16.416  22.295  1.00 54.34
ATOM   2538  CG  LEU A 327       7.860  16.178  20.794  1.00 53.00
ATOM   2539  CD1 LEU A 327       6.505  16.738  20.385  1.00 53.13
ATOM   2540  CD2 LEU A 327       8.948  16.849  19.981  1.00 49.91
ATOM   2541  N   GLN A 328       8.968  16.060  25.187  1.00 62.96
ATOM   2542  CA  GLN A 328       9.058  16.506  26.575  1.00 66.14
ATOM   2543  C   GLN A 328      10.504  16.469  27.057  1.00 64.25
ATOM   2544  O   GLN A 328      10.934  17.327  27.833  1.00 63.31
ATOM   2545  CB  GLN A 328       8.166  15.639  27.465  1.00 70.08
ATOM   2546  CG  GLN A 328       8.404  14.146  27.331  1.00 83.35
ATOM   2547  CD  GLN A 328       7.130  13.335  27.512  1.00 90.27
ATOM   2548  OE1 GLN A 328       7.162  12.103  27.569  1.00 94.38
ATOM   2549  NE2 GLN A 328       5.996  14.024  27.595  1.00 94.09
ATOM   2550  N   ARG A 329      11.247  15.477  26.570  1.00 62.64
ATOM   2551  CA  ARG A 329      12.651  15.301  26.923  1.00 60.76
ATOM   2552  C   ARG A 329      13.415  16.560  26.540  1.00 59.08
ATOM   2553  O   ARG A 329      14.280  17.025  27.278  1.00 56.93
ATOM   2554  CB  ARG A 329      13.227  14.100  26.172  1.00 59.82
ATOM   2555  CG  ARG A 329      14.455  13.504  26.819  1.00 61.30
ATOM   2556  CD  ARG A 329      14.986  12.311  26.031  1.00 65.00
ATOM   2557  NE  ARG A 329      13.922  11.438  25.530  1.00 68.03
ATOM   2558  CZ  ARG A 329      14.124  10.226  25.014  1.00 68.56
ATOM   2559  NH1 ARG A 329      15.353   9.731  24.939  1.00 67.38
ATOM   2560  NH2 ARG A 329      13.102   9.517  24.550  1.00 68.44
ATOM   2561  N   LEU A 330      13.077  17.110  25.379  1.00 59.72
ATOM   2562  CA  LEU A 330      13.717  18.320  24.874  1.00 60.66
ATOM   2563  C   LEU A 330      13.229  19.545  25.635  1.00 61.45
ATOM   2564  O   LEU A 330      13.958  20.525  25.775  1.00 61.40
ATOM   2565  CB  LEU A 330      13.424  18.485  23.375  1.00 61.66
ATOM   2566  CG  LEU A 330      13.938  17.404  22.410  1.00 61.64
ATOM   2567  CD1 LEU A 330      13.339  17.609  21.032  1.00 60.43
ATOM   2568  CD2 LEU A 330      15.454  17.449  22.346  1.00 61.36
ATOM   2569  N   ALA A 331      11.990  19.498  26.114  1.00 64.58
ATOM   2570  CA  ALA A 331      11.435  20.611  26.878  1.00 68.49
ATOM   2571  C   ALA A 331      12.200  20.672  28.199  1.00 70.68
ATOM   2572  O   ALA A 331      12.490  21.753  28.731  1.00 70.46
ATOM   2573  CB  ALA A 331       9.955  20.383  27.136  1.00 65.11
ATOM   2574  N   ARG A 332      12.525  19.490  28.716  1.00 74.41
ATOM   2575  CA  ARG A 332      13.274  19.352  29.960  1.00 77.63
ATOM   2576  C   ARG A 332      14.607  20.094  29.840  1.00 74.31
ATOM   2577  O   ARG A 332      14.924  20.958  30.657  1.00 74.19
ATOM   2578  CB  ARG A 332      13.509  17.864  30.247  1.00 83.36
ATOM   2579  CG  ARG A 332      14.292  17.568  31.516  1.00100.11
ATOM   2580  CD  ARG A 332      14.360  16.066  31.779  1.00114.12
ATOM   2581  NE  ARG A 332      15.078  15.340  30.731  1.00124.26
ATOM   2582  CZ  ARG A 332      15.150  14.014  30.655  1.00128.05
ATOM   2583  NH1 ARG A 332      14.546  13.261  31.564  1.00129.70
ATOM   2584  NH2 ARG A 332      15.829  13.437  29.671  1.00129.38
ATOM   2585  N   ASP A 333      15.380  19.767  28.811  1.00 71.65
ATOM   2586  CA  ASP A 333      16.671  20.416  28.615  1.00 70.03
ATOM   2587  C   ASP A 333      16.528  21.919  28.456  1.00 69.85
ATOM   2588  O   ASP A 333      17.107  22.681  29.219  1.00 70.76
ATOM   2589  CB  ASP A 333      17.388  19.866  27.380  1.00 66.28
ATOM   2590  CG  ASP A 333      17.323  18.356  27.293  1.00 65.77
ATOM   2591  OD1 ASP A 333      17.455  17.687  28.346  1.00 64.95
ATOM   2592  OD2 ASP A 333      17.148  17.840  26.164  1.00 64.48
ATOM   2593  N   TRP A 334      15.746  22.346  27.473  1.00 72.09
ATOM   2594  CA  TRP A 334      15.584  23.771  27.209  1.00 73.18
ATOM   2595  C   TRP A 334      14.778  24.522  28.250  1.00 75.80
ATOM   2596  O   TRP A 334      14.524  25.716  28.097  1.00 78.42
ATOM   2597  CB  TRP A 334      14.974  23.977  25.824  1.00 72.28
ATOM   2598  CG  TRP A 334      15.626  23.129  24.776  1.00 70.28
ATOM   2599  CD1 TRP A 334      16.856  22.536  24.846  1.00 68.81
ATOM   2600  CD2 TRP A 334      15.089  22.787  23.495  1.00 69.65
ATOM   2601  NE1 TRP A 334      17.116  21.845  23.692  1.00 67.41
ATOM   2602  CE2 TRP A 334      16.051  21.982  22.843  1.00 68.42
ATOM   2603  CE3 TRP A 334      13.892  23.083  22.834  1.00 66.62
ATOM   2604  CZ2 TRP A 334      15.850  21.469  21.560  1.00 67.46
ATOM   2605  CZ3 TRP A 334      13.695  22.576  21.561  1.00 67.91
ATOM   2606  CH2 TRP A 334      14.669  21.775  20.935  1.00 67.17
ATOM   2607  N   GLU A 335      14.386  23.819  29.308  1.00 77.80
ATOM   2608  CA  GLU A 335      13.627  24.414  30.402  1.00 78.39
ATOM   2609  C   GLU A 335      12.327  25.100  29.974  1.00 78.30
ATOM   2610  O   GLU A 335      11.899  26.063  30.611  1.00 78.01
ATOM   2611  CB  GLU A 335      14.490  25.429  31.157  1.00 80.15
ATOM   2612  CG  GLU A 335      15.847  24.914  31.620  1.00 80.75
ATOM   2613  CD  GLU A 335      16.637  25.970  32.381  1.00 80.23
ATOM   2614  OE1 GLU A 335      17.817  25.722  32.701  1.00 77.94
ATOM   2615  OE2 GLU A 335      16.071  27.050  32.664  1.00 78.97
ATOM   2616  N   ILE A 336      11.710  24.628  28.895  1.00 74.64
ATOM   2617  CA  ILE A 336      10.447  25.204  28.438  1.00 72.33
ATOM   2618  C   ILE A 336       9.421  24.081  28.472  1.00 70.69
ATOM   2619  O   ILE A 336       9.705  23.008  29.008  1.00 70.49
ATOM   2620  CB  ILE A 336      10.559  25.792  27.008  1.00 71.28
ATOM   2621  CG1 ILE A 336      10.915  24.691  26.002  1.00 68.61
ATOM   2622  CG2 ILE A 336      11.608  26.893  26.985  1.00 64.77
ATOM   2623  CD1 ILE A 336      12.036  23.735  26.310  1.00 55.43
ATOM   2624  N   GLU A 337       8.236  24.295  27.914  1.00 71.11
ATOM   2625  CA  GLU A 337       7.238  23.233  27.967  1.00 72.89
ATOM   2626  C   GLU A 337       6.952  22.557  26.636  1.00 69.06
ATOM   2627  O   GLU A 337       7.122  23.154  25.577  1.00 68.75
ATOM   2628  CB  GLU A 337       5.933  23.760  28.571  1.00 74.37
ATOM   2629  CG  GLU A 337       5.209  24.781  27.725  1.00 87.03
ATOM   2630  CD  GLU A 337       3.956  25.290  28.401  1.00 94.56
ATOM   2631  OE1 GLU A 337       3.197  26.047  27.760  1.00100.07
ATOM   2632  OE2 GLU A 337       3.733  24.933  29.577  1.00 99.65
ATOM   2633  N   VAL A 338       6.516  21.301  26.710  1.00 68.02
ATOM   2634  CA  VAL A 338       6.194  20.520  25.529  1.00 69.61
ATOM   2635  C   VAL A 338       5.459  21.389  24.515  1.00 72.84
ATOM   2636  O   VAL A 338       5.883  21.500  23.366  1.00 73.90
ATOM   2637  CB  VAL A 338       5.306  19.298  25.880  1.00 66.85
ATOM   2638  CG1 VAL A 338       5.000  18.512  24.627  1.00 65.69
ATOM   2639  CG2 VAL A 338       6.006  18.405  26.884  1.00 65.15
ATOM   2640  N   ASP A 339       4.364  22.006  24.949  1.00 77.06
ATOM   2641  CA  ASP A 339       3.571  22.872  24.084  1.00 81.35
ATOM   2642  C   ASP A 339       4.445  23.698  23.162  1.00 83.02
ATOM   2643  O   ASP A 339       4.407  23.533  21.947  1.00 83.74
ATOM   2644  CB  ASP A 339       2.701  23.804  24.923  1.00 82.59
ATOM   2645  CG  ASP A 339       1.480  23.111  25.474  1.00 86.81
ATOM   2646  OD1 ASP A 339       1.643  22.071  26.148  1.00 89.55
ATOM   2647  OD2 ASP A 339       0.360  23.605  25.228  1.00 89.83
ATOM   2648  N   GLN A 340       5.230  24.594  23.745  1.00 83.54
ATOM   2649  CA  GLN A 340       6.114  25.440  22.961  1.00 85.19
ATOM   2650  C   GLN A 340       6.883  24.595  21.944  1.00 81.14
ATOM   2651  O   GLN A 340       7.052  24.992  20.791  1.00 82.95
ATOM   2652  CB  GLN A 340       7.093  26.162  23.888  1.00 92.65
ATOM   2653  CG  GLN A 340       6.424  27.106  24.872  1.00106.44
ATOM   2654  CD  GLN A 340       7.367  27.570  25.965  1.00114.90
ATOM   2655  OE1 GLN A 340       7.783  26.786  26.820  1.00121.11
ATOM   2656  NE2 GLN A 340       7.714  28.852  25.942  1.00121.19
ATOM   2657  N   VAL A 341       7.337  23.423  22.380  1.00 76.84
ATOM   2658  CA  VAL A 341       8.090  22.514  21.526  1.00 69.10
ATOM   2659  C   VAL A 341       7.235  22.009  20.361  1.00 67.61
ATOM   2660  O   VAL A 341       7.667  22.049  19.205  1.00 64.08
ATOM   2661  CB  VAL A 341       8.612  21.304  22.336  1.00 66.77
ATOM   2662  CG1 VAL A 341       9.463  20.400  21.453  1.00 66.59
ATOM   2663  CG2 VAL A 341       9.419  21.792  23.519  1.00 66.37
ATOM   2664  N   GLU A 342       6.029  21.534  20.666  1.00 61.82
ATOM   2665  CA  GLU A 342       5.130  21.036  19.634  1.00 61.12
ATOM   2666  C   GLU A 342       4.774  22.157  18.661  1.00 60.91
ATOM   2667  O   GLU A 342       4.327  21.906  17.539  1.00 62.05
ATOM   2668  CB  GLU A 342       3.849  20.474  20.258  1.00 60.89
ATOM   2669  CG  GLU A 342       4.066  19.287  21.182  1.00 59.44
ATOM   2670  CD  GLU A 342       2.763  18.607  21.589  1.00 58.98
ATOM   2671  OE1 GLU A 342       1.868  19.297  22.129  1.00 57.84
ATOM   2672  OE2 GLU A 342       2.638  17.381  21.371  1.00 58.82
ATOM   2673  N   ALA A 343       4.988  23.391  19.100  1.00 61.33
ATOM   2674  CA  ALA A 343       4.688  24.563  18.291  1.00 60.26
ATOM   2675  C   ALA A 343       5.806  24.851  17.304  1.00 59.57
ATOM   2676  O   ALA A 343       5.705  25.770  16.492  1.00 61.91
ATOM   2677  CB  ALA A 343       4.472  25.772  19.190  1.00 59.66
ATOM   2678  N   MET A 344       6.874  24.068  17.376  1.00 57.06
ATOM   2679  CA  MET A 344       8.006  24.261  16.475  1.00 54.53
ATOM   2680  C   MET A 344       7.864  23.388  15.239  1.00 52.30
ATOM   2681  O   MET A 344       8.358  23.725  14.163  1.00 50.35
ATOM   2682  CB  MET A 344       9.301  23.915  17.201  1.00 54.83
ATOM   2683  CG  MET A 344       9.439  24.609  18.531  1.00 54.11
ATOM   2684  SD  MET A 344      10.969  24.199  19.334  1.00 54.61
ATOM   2685  CE  MET A 344      11.886  25.700  19.107  1.00 56.72
ATOM   2686  N   ILE A 345       7.162  22.274  15.405  1.00 49.62
ATOM   2687  CA  ILE A 345       6.961  21.321  14.330  1.00 45.99
ATOM   2688  C   ILE A 345       5.480  21.121  13.993  1.00 46.34
ATOM   2689  O   ILE A 345       4.609  21.686  14.651  1.00 46.58
ATOM   2690  CB  ILE A 345       7.617  19.991  14.715  1.00 44.39
ATOM   2691  CG1 ILE A 345       6.942  19.412  15.968  1.00 44.62
ATOM   2692  CG2 ILE A 345       9.088  20.232  15.013  1.00 40.18
ATOM   2693  CD1 ILE A 345       7.157  20.106  17.306  1.00 55.43
ATOM   2694  N   LYS A 346       5.200  20.296  12.985  1.00 47.21
ATOM   2695  CA  LYS A 346       3.828  20.073  12.540  1.00 46.09
ATOM   2696  C   LYS A 346       3.138  18.755  12.875  1.00 46.22
ATOM   2697  O   LYS A 346       1.958  18.750  13.208  1.00 47.90
ATOM   2698  CB  LYS A 346       3.757  20.262  11.025  1.00 46.14
ATOM   2699  CG  LYS A 346       4.541  21.447  10.507  1.00 51.19
ATOM   2700  CD  LYS A 346       4.215  21.729   9.044  1.00 55.75
ATOM   2701  CE  LYS A 346       5.102  22.838   8.490  1.00 59.13
ATOM   2702  NZ  LYS A 346       5.220  23.980   9.447  1.00 62.28
ATOM   2703  N   SER A 347       3.852  17.639  12.779  1.00 44.81
ATOM   2704  CA  SER A 347       3.252  16.326  13.020  1.00 45.88
ATOM   2705  C   SER A 347       2.399  16.079  14.273  1.00 50.67
ATOM   2706  O   SER A 347       1.480  15.254  14.238  1.00 47.59
ATOM   2707  CB  SER A 347       4.331  15.231  12.922  1.00 45.16
ATOM   2708  OG  SER A 347       5.430  15.478  13.779  1.00 40.75
ATOM   2709  N   PRO A 348       2.679  16.766  15.395  1.00 50.64
ATOM   2710  CA  PRO A 348       1.827  16.481  16.558  1.00 53.27
ATOM   2711  C   PRO A 348       0.366  16.926  16.392  1.00 54.69
ATOM   2712  O   PRO A 348      -0.548  16.327  16.964  1.00 50.54
ATOM   2713  CB  PRO A 348       2.538  17.220  17.696  1.00 52.81
ATOM   2714  CG  PRO A 348       3.969  17.191  17.273  1.00 53.26
ATOM   2715  CD  PRO A 348       3.867  17.536  15.801  1.00 52.45
ATOM   2716  N   ALA A 349       0.161  17.969  15.591  1.00 51.16
ATOM   2717  CA  ALA A 349      -1.166  18.520  15.347  1.00 52.09
ATOM   2718  C   ALA A 349      -2.085  17.674  14.463  1.00 53.12
ATOM   2719  O   ALA A 349      -3.298  17.673  14.645  1.00 53.00
ATOM   2720  CB  ALA A 349      -1.029  19.913  14.743  1.00 53.83
ATOM   2721  N   VAL A 350      -1.509  16.954  13.511  1.00 53.54
ATOM   2722  CA  VAL A 350      -2.302  16.158  12.587  1.00 51.89
ATOM   2723  C   VAL A 350      -3.545  15.511  13.184  1.00 57.17
ATOM   2724  O   VAL A 350      -4.637  15.644  12.627  1.00 56.68
ATOM   2725  CB  VAL A 350      -1.436  15.075  11.882  1.00 49.30
ATOM   2726  CG1 VAL A 350      -2.320  14.147  11.076  1.00 44.74
ATOM   2727  CG2 VAL A 350      -0.417  15.753  10.948  1.00 44.26
ATOM   2728  N   PHE A 351      -3.410  14.833  14.317  1.00 60.67
ATOM   2729  CA  PHE A 351      -4.581  14.192  14.900  1.00 65.10
ATOM   2730  C   PHE A 351      -5.205  14.883  16.106  1.00 71.48
ATOM   2731  O   PHE A 351      -5.828  14.238  16.949  1.00 72.34
ATOM   2732  CB  PHE A 351      -4.264  12.735  15.223  1.00 60.87
ATOM   2733  CG  PHE A 351      -3.960  11.914  14.008  1.00 57.07
ATOM   2734  CD1 PHE A 351      -2.647  11.656  13.637  1.00 54.70
ATOM   2735  CD2 PHE A 351      -4.990  11.449  13.195  1.00 54.59
ATOM   2736  CE1 PHE A 351      -2.360  10.945  12.467  1.00 49.12
ATOM   2737  CE2 PHE A 351      -4.708  10.740  12.026  1.00 51.63
ATOM   2738  CZ  PHE A 351      -3.389  10.491  11.665  1.00 49.57
ATOM   2739  N   LYS A 352      -5.046  16.200  16.169  1.00 76.47
ATOM   2740  CA  LYS A 352      -5.615  17.001  17.247  1.00 81.97
ATOM   2741  C   LYS A 352      -6.764  17.840  16.688  1.00 87.24
ATOM   2742  O   LYS A 352      -6.540  18.767  15.906  1.00 87.36
ATOM   2743  CB  LYS A 352      -4.557  17.929  17.847  1.00 82.92
ATOM   2744  CG  LYS A 352      -3.485  17.225  18.663  1.00 83.73
ATOM   2745  CD  LYS A 352      -2.529  18.233  19.293  1.00 83.29
ATOM   2746  CE  LYS A 352      -1.514  17.551  20.198  1.00 82.40
ATOM   2747  NZ  LYS A 352      -0.533  18.526  20.750  1.00 82.70
ATOM   2748  N   PRO A 353      -8.013  17.523  17.081  1.00 89.68
ATOM   2749  CA  PRO A 353      -9.217  18.234  16.632  1.00 91.19
ATOM   2750  C   PRO A 353      -9.177  19.725  16.966  1.00 91.89
ATOM   2751  O   PRO A 353      -9.091  20.093  18.135  1.00 89.07
ATOM   2752  CB  PRO A 353     -10.338  17.517  17.383  1.00 90.94
ATOM   2753  CG  PRO A 353      -9.804  16.130  17.550  1.00 92.58
ATOM   2754  CD  PRO A 353      -8.375  16.384  17.945  1.00 91.02
ATOM   2755  N   THR A 354      -9.243  20.578  15.948  1.00 89.66
ATOM   2756  CA  THR A 354      -9.219  22.025  16.174  1.00 90.81
ATOM   2757  C   THR A 354     -10.480  22.687  15.624  1.00 96.11
ATOM   2758  O   THR A 354     -11.262  22.059  14.914  1.00 97.84
ATOM   2759  CB  THR A 354      -7.984  22.699  15.505  1.00 89.68
ATOM   2760  OG1 THR A 354      -8.170  22.765  14.086  1.00 82.37
ATOM   2761  CG2 THR A 354      -6.719  21.912  15.806  1.00 82.40
ATOM   2762  N   ASP A 355     -10.674  23.961  15.959  1.00102.29
ATOM   2763  CA  ASP A 355     -11.837  24.713  15.498  1.00105.56
ATOM   2764  C   ASP A 355     -11.782  24.953  13.999  1.00109.02
ATOM   2765  O   ASP A 355     -12.755  25.408  13.401  1.00111.70
ATOM   2766  CB  ASP A 355     -11.914  26.063  16.212  1.00104.19
ATOM   2767  CG  ASP A 355     -12.381  25.938  17.640  1.00105.79
ATOM   2768  OD1 ASP A 355     -12.170  26.892  18.416  1.00104.52
ATOM   2769  OD2 ASP A 355     -12.970  24.890  17.982  1.00103.81
ATOM   2770  N   GLU A 356     -10.641  24.650  13.396  1.00111.29
ATOM   2771  CA  GLU A 356     -10.480  24.860  11.967  1.00113.01
ATOM   2772  C   GLU A 356     -10.951  23.680  11.130  1.00109.12
ATOM   2773  O   GLU A 356     -11.488  23.880  10.041  1.00108.63
ATOM   2774  CB  GLU A 356      -9.019  25.174  11.634  1.00120.76
ATOM   2775  CG  GLU A 356      -8.799  25.593  10.182  1.00131.84
ATOM   2776  CD  GLU A 356      -7.352  25.940   9.877  1.00137.76
ATOM   2777  OE1 GLU A 356      -6.791  26.825  10.558  1.00141.13
ATOM   2778  OE2 GLU A 356      -6.776  25.330   8.952  1.00141.20
ATOM   2779  N   GLU A 357     -10.766  22.456  11.627  1.00101.43
ATOM   2780  CA  GLU A 357     -11.178  21.284  10.854  1.00 94.38
ATOM   2781  C   GLU A 357     -11.077  19.934  11.562  1.00 89.38
ATOM   2782  O   GLU A 357     -10.334  19.778  12.532  1.00 87.62
ATOM   2783  CB  GLU A 357     -10.353  21.213   9.568  1.00 90.78
ATOM   2784  CG  GLU A 357      -8.872  20.981   9.807  1.00 85.08
ATOM   2785  CD  GLU A 357      -8.044  21.166   8.556  1.00 84.26
ATOM   2786  OE1 GLU A 357      -8.341  20.506   7.541  1.00 85.38
ATOM   2787  OE2 GLU A 357      -7.092  21.970   8.589  1.00 85.15
ATOM   2788  N   THR A 358     -11.824  18.958  11.050  1.00 87.48
ATOM   2789  CA  THR A 358     -11.808  17.609  11.598  1.00 87.62
ATOM   2790  C   THR A 358     -10.785  16.758  10.846  1.00 83.46
ATOM   2791  O   THR A 358     -10.354  17.113   9.746  1.00 84.42
ATOM   2792  CB  THR A 358     -13.192  16.920  11.491  1.00 86.06
ATOM   2793  OG1 THR A 358     -13.113  15.603  12.052  1.00 89.94
ATOM   2794  CG2 THR A 358     -13.629  16.803  10.044  1.00 88.32
ATOM   2795  N   ILE A 359     -10.405  15.636  11.451  1.00 81.99
ATOM   2796  CA  ILE A 359      -9.438  14.719  10.865  1.00 80.26
ATOM   2797  C   ILE A 359      -9.672  14.551   9.364  1.00 73.72
ATOM   2798  O   ILE A 359      -8.819  14.912   8.552  1.00 73.45
ATOM   2799  CB  ILE A 359      -9.510  13.348  11.563  1.00 83.35
ATOM   2800  CG1 ILE A 359      -8.582  12.357  10.860  1.00 87.17
ATOM   2801  CG2 ILE A 359     -10.952  12.854  11.599  1.00 85.80
ATOM   2802  CD1 ILE A 359      -9.080  11.660   9.565  1.00 55.43
ATOM   2803  N   GLN A 360     -10.828  14.004   9.006  1.00 68.72
ATOM   2804  CA  GLN A 360     -11.204  13.802   7.611  1.00 65.69
ATOM   2805  C   GLN A 360     -10.893  15.029   6.748  1.00 63.58
ATOM   2806  O   GLN A 360     -10.239  14.924   5.710  1.00 62.06
ATOM   2807  CB  GLN A 360     -12.698  13.507   7.515  1.00 61.01
ATOM   2808  CG  GLN A 360     -13.115  12.137   7.989  1.00 59.92
ATOM   2809  CD  GLN A 360     -12.697  11.035   7.031  1.00 61.61
ATOM   2810  OE1 GLN A 360     -12.717  11.211   5.808  1.00 62.98
ATOM   2811  NE2 GLN A 360     -12.336   9.882   7.581  1.00 62.17
ATOM   2812  N   GLU A 361     -11.371  16.192   7.179  1.00 63.25
ATOM   2813  CA  GLU A 361     -11.151  17.430   6.441  1.00 65.26
ATOM   2814  C   GLU A 361      -9.668  17.721   6.220  1.00 60.52
ATOM   2815  O   GLU A 361      -9.260  18.102   5.119  1.00 59.57
ATOM   2816  CB  GLU A 361     -11.809  18.591   7.186  1.00 70.96
ATOM   2817  CG  GLU A 361     -13.314  18.446   7.316  1.00 87.39
ATOM   2818  CD  GLU A 361     -13.920  19.424   8.305  1.00 97.77
ATOM   2819  OE1 GLU A 361     -15.152  19.376   8.507  1.00105.42
ATOM   2820  OE2 GLU A 361     -13.168  20.235   8.884  1.00105.02
ATOM   2821  N   ARG A 362      -8.867  17.532   7.266  1.00 57.51
ATOM   2822  CA  ARG A 362      -7.433  17.778   7.186  1.00 53.09
ATOM   2823  C   ARG A 362      -6.723  16.809   6.256  1.00 49.60
ATOM   2824  O   ARG A 362      -5.979  17.230   5.372  1.00 48.73
ATOM   2825  CB  ARG A 362      -6.785  17.705   8.572  1.00 53.48
ATOM   2826  CG  ARG A 362      -5.279  17.927   8.524  1.00 56.11
ATOM   2827  CD  ARG A 362      -4.594  17.863   9.893  1.00 59.94
ATOM   2828  NE  ARG A 362      -4.902  19.006  10.744  1.00 61.95
ATOM   2829  CZ  ARG A 362      -5.844  19.013  11.679  1.00 61.91
ATOM   2830  NH1 ARG A 362      -6.573  17.925  11.895  1.00 61.38
ATOM   2831  NH2 ARG A 362      -6.065  20.112  12.389  1.00 60.82
ATOM   2832  N   LEU A 363      -6.947  15.511   6.455  1.00 46.54
ATOM   2833  CA  LEU A 363      -6.303  14.498   5.623  1.00 43.39
ATOM   2834  C   LEU A 363      -6.739  14.611   4.162  1.00 43.72
ATOM   2835  O   LEU A 363      -5.973  14.309   3.242  1.00 42.26
ATOM   2836  CB  LEU A 363      -6.614  13.097   6.160  1.00 39.55
ATOM   2837  CG  LEU A 363      -6.074  12.762   7.557  1.00 39.17
ATOM   2838  CD1 LEU A 363      -6.324  11.278   7.861  1.00 30.99
ATOM   2839  CD2 LEU A 363      -4.583  13.095   7.630  1.00 34.20
ATOM   2840  N   SER A 364      -7.978  15.050   3.964  1.00 43.98
ATOM   2841  CA  SER A 364      -8.541  15.250   2.636  1.00 43.52
ATOM   2842  C   SER A 364      -7.702  16.296   1.914  1.00 41.95
ATOM   2843  O   SER A 364      -7.375  16.153   0.736  1.00 41.14
ATOM   2844  CB  SER A 364      -9.982  15.746   2.758  1.00 44.72
ATOM   2845  OG  SER A 364     -10.541  16.010   1.489  1.00 48.12
ATOM   2846  N   ARG A 365      -7.356  17.351   2.640  1.00 42.23
ATOM   2847  CA  ARG A 365      -6.558  18.436   2.090  1.00 42.70
ATOM   2848  C   ARG A 365      -5.121  17.999   1.809  1.00 40.48
ATOM   2849  O   ARG A 365      -4.527  18.380   0.800  1.00 40.19
ATOM   2850  CB  ARG A 365      -6.563  19.621   3.056  1.00 42.42
ATOM   2851  CG  ARG A 365      -5.789  20.827   2.553  1.00 45.94
ATOM   2852  CD  ARG A 365      -6.155  22.049   3.352  1.00 47.06
ATOM   2853  NE  ARG A 365      -5.992  21.816   4.781  1.00 51.74
ATOM   2854  CZ  ARG A 365      -4.818  21.759   5.397  1.00 55.27
ATOM   2855  NH1 ARG A 365      -3.697  21.922   4.707  1.00 57.13
ATOM   2856  NH2 ARG A 365      -4.762  21.542   6.707  1.00 58.01
ATOM   2857  N   TYR A 366      -4.565  17.201   2.708  1.00 38.97
ATOM   2858  CA  TYR A 366      -3.203  16.721   2.542  1.00 40.43
ATOM   2859  C   TYR A 366      -3.031  15.973   1.234  1.00 36.90
ATOM   2860  O   TYR A 366      -2.027  16.146   0.542  1.00 37.48
ATOM   2861  CB  TYR A 366      -2.808  15.820   3.718  1.00 42.30
ATOM   2862  CG  TYR A 366      -2.621  16.565   5.031  1.00 45.14
ATOM   2863  CD1 TYR A 366      -2.460  17.952   5.055  1.00 46.67
ATOM   2864  CD2 TYR A 366      -2.552  15.877   6.239  1.00 46.95
ATOM   2865  CE1 TYR A 366      -2.229  18.629   6.241  1.00 48.79
ATOM   2866  CE2 TYR A 366      -2.320  16.543   7.432  1.00 49.81
ATOM   2867  CZ  TYR A 366      -2.158  17.918   7.429  1.00 51.32
ATOM   2868  OH  TYR A 366      -1.918  18.579   8.614  1.00 52.80
ATOM   2869  N   ILE A 367      -4.018  15.151   0.893  1.00 34.75
ATOM   2870  CA  ILE A 367      -3.985  14.377  -0.345  1.00 36.67
ATOM   2871  C   ILE A 367      -4.032  15.264  -1.583  1.00 33.81
ATOM   2872  O   ILE A 367      -3.346  14.997  -2.560  1.00 32.54
ATOM   2873  CB  ILE A 367      -5.148  13.384  -0.412  1.00 36.36
ATOM   2874  CG1 ILE A 367      -5.207  12.622   0.903  1.00 41.39
ATOM   2875  CG2 ILE A 367      -4.923  12.388  -1.544  1.00 32.84
ATOM   2876  CD1 ILE A 367      -6.575  12.130   1.272  1.00 55.43
ATOM   2877  N   GLN A 368      -4.834  16.323  -1.554  1.00 38.34
ATOM   2878  CA  GLN A 368      -4.893  17.213  -2.705  1.00 38.39
ATOM   2879  C   GLN A 368      -3.555  17.915  -2.887  1.00 40.45
ATOM   2880  O   GLN A 368      -3.024  17.994  -3.996  1.00 39.71
ATOM   2881  CB  GLN A 368      -5.999  18.241  -2.531  1.00 34.00
ATOM   2882  CG  GLN A 368      -7.387  17.648  -2.627  1.00 36.53
ATOM   2883  CD  GLN A 368      -8.453  18.698  -2.884  1.00 37.39
ATOM   2884  OE1 GLN A 368      -8.512  19.289  -3.974  1.00 35.02
ATOM   2885  NE2 GLN A 368      -9.298  18.944  -1.876  1.00 34.37
ATOM   2886  N   GLU A 369      -3.008  18.416  -1.785  1.00 39.37
ATOM   2887  CA  GLU A 369      -1.734  19.113  -1.822  1.00 42.23
ATOM   2888  C   GLU A 369      -0.595  18.200  -2.246  1.00 40.41
ATOM   2889  O   GLU A 369       0.279  18.601  -3.021  1.00 41.32
ATOM   2890  CB  GLU A 369      -1.427  19.719  -0.451  1.00 44.07
ATOM   2891  CG  GLU A 369      -2.590  20.504   0.099  1.00 49.89
ATOM   2892  CD  GLU A 369      -2.218  21.337   1.294  1.00 53.36
ATOM   2893  OE1 GLU A 369      -1.457  20.835   2.149  1.00 56.50
ATOM   2894  OE2 GLU A 369      -2.697  22.491   1.384  1.00 54.97
ATOM   2895  N   PHE A 370      -0.597  16.974  -1.742  1.00 37.51
ATOM   2896  CA  PHE A 370       0.468  16.057  -2.098  1.00 35.32
ATOM   2897  C   PHE A 370       0.493  15.755  -3.588  1.00 34.32
ATOM   2898  O   PHE A 370       1.556  15.784  -4.213  1.00 32.26
ATOM   2899  CB  PHE A 370       0.350  14.742  -1.330  1.00 33.00
ATOM   2900  CG  PHE A 370       1.464  13.777  -1.637  1.00 30.13
ATOM   2901  CD1 PHE A 370       2.674  13.857  -0.958  1.00 29.12
ATOM   2902  CD2 PHE A 370       1.319  12.821  -2.643  1.00 28.97
ATOM   2903  CE1 PHE A 370       3.724  12.995  -1.277  1.00 27.99
ATOM   2904  CE2 PHE A 370       2.357  11.961  -2.973  1.00 26.02
ATOM   2905  CZ  PHE A 370       3.562  12.045  -2.292  1.00 29.82
ATOM   2906  N   CYS A 371      -0.672  15.465  -4.156  1.00 35.42
ATOM   2907  CA  CYS A 371      -0.754  15.134  -5.573  1.00 37.51
ATOM   2908  C   CYS A 371      -0.617  16.335  -6.481  1.00 38.24
ATOM   2909  O   CYS A 371      -0.239  16.195  -7.639  1.00 39.62
ATOM   2910  CB  CYS A 371      -2.045  14.388  -5.863  1.00 37.20
ATOM   2911  SG  CYS A 371      -2.095  12.821  -4.992  1.00 44.15
ATOM   2912  N   LEU A 372      -0.929  17.520  -5.973  1.00 39.19
ATOM   2913  CA  LEU A 372      -0.761  18.713  -6.782  1.00 39.72
ATOM   2914  C   LEU A 372       0.739  18.948  -6.910  1.00 38.04
ATOM   2915  O   LEU A 372       1.241  19.310  -7.976  1.00 38.05
ATOM   2916  CB  LEU A 372      -1.416  19.922  -6.116  1.00 44.96
ATOM   2917  CG  LEU A 372      -2.832  20.235  -6.593  1.00 50.55
ATOM   2918  CD1 LEU A 372      -3.332  21.506  -5.924  1.00 51.99
ATOM   2919  CD2 LEU A 372      -2.824  20.401  -8.108  1.00 53.03
ATOM   2920  N   ALA A 373       1.451  18.720  -5.813  1.00 36.06
ATOM   2921  CA  ALA A 373       2.889  18.913  -5.775  1.00 34.29
ATOM   2922  C   ALA A 373       3.686  17.745  -6.343  1.00 34.47
ATOM   2923  O   ALA A 373       4.788  17.940  -6.848  1.00 35.32
ATOM   2924  CB  ALA A 373       3.341  19.197  -4.332  1.00 31.11
ATOM   2925  N   ASN A 374       3.138  16.535  -6.287  1.00 33.10
ATOM   2926  CA  ASN A 374       3.886  15.376  -6.762  1.00 33.09
ATOM   2927  C   ASN A 374       3.180  14.517  -7.791  1.00 35.23
ATOM   2928  O   ASN A 374       3.761  13.563  -8.316  1.00 35.66
ATOM   2929  CB  ASN A 374       4.258  14.517  -5.561  1.00 33.33
ATOM   2930  CG  ASN A 374       4.962  15.315  -4.483  1.00 32.77
ATOM   2931  OD1 ASN A 374       6.185  15.447  -4.502  1.00 36.96
ATOM   2932  ND2 ASN A 374       4.193  15.878  -3.551  1.00 28.76
ATOM   2933  N   GLY A 375       1.932  14.849  -8.092  1.00 37.49
ATOM   2934  CA  GLY A 375       1.180  14.042  -9.036  1.00 36.79
ATOM   2935  C   GLY A 375       1.013  12.647  -8.455  1.00 37.91
ATOM   2936  O   GLY A 375       1.462  12.357  -7.344  1.00 34.28
ATOM   2937  N   TYR A 376       0.338  11.780  -9.187  1.00 43.47
ATOM   2938  CA  TYR A 376       0.160  10.418  -8.729  1.00 42.83
ATOM   2939  C   TYR A 376       1.492   9.846  -9.138  1.00 45.21
ATOM   2940  O   TYR A 376       2.103  10.343 -10.080  1.00 47.78
ATOM   2941  CB  TYR A 376      -1.015   9.810  -9.466  1.00 41.24
ATOM   2942  CG  TYR A 376      -2.150  10.809  -9.510  1.00 44.03
ATOM   2943  CD1 TYR A 376      -2.335  11.636 -10.621  1.00 44.41
ATOM   2944  CD2 TYR A 376      -2.963  11.018  -8.393  1.00 42.95
ATOM   2945  CE1 TYR A 376      -3.295  12.647 -10.618  1.00 42.78
ATOM   2946  CE2 TYR A 376      -3.924  12.027  -8.381  1.00 40.92
ATOM   2947  CZ  TYR A 376      -4.083  12.838  -9.496  1.00 41.60
ATOM   2948  OH  TYR A 376      -5.029  13.837  -9.494  1.00 41.62
ATOM   2949  N   LEU A 377       1.978   8.830  -8.447  1.00 39.77
ATOM   2950  CA  LEU A 377       3.306   8.348  -8.792  1.00 38.84
ATOM   2951  C   LEU A 377       3.328   7.236  -9.843  1.00 40.38
ATOM   2952  O   LEU A 377       4.379   6.651 -10.130  1.00 41.36
ATOM   2953  CB  LEU A 377       4.007   7.907  -7.501  1.00 36.23
ATOM   2954  CG  LEU A 377       3.920   8.939  -6.357  1.00 28.15
ATOM   2955  CD1 LEU A 377       4.366   8.284  -5.052  1.00 26.42
ATOM   2956  CD2 LEU A 377       4.772  10.176  -6.671  1.00 18.75
ATOM   2957  N   LEU A 378       2.175   6.989 -10.449  1.00 40.33
ATOM   2958  CA  LEU A 378       2.038   5.913 -11.417  1.00 41.60
ATOM   2959  C   LEU A 378       1.585   6.337 -12.810  1.00 47.61
ATOM   2960  O   LEU A 378       1.369   7.521 -13.074  1.00 48.34
ATOM   2961  CB  LEU A 378       1.045   4.899 -10.852  1.00 32.59
ATOM   2962  CG  LEU A 378       1.433   4.417  -9.458  1.00 25.59
ATOM   2963  CD1 LEU A 378       0.181   4.125  -8.639  1.00 23.94
ATOM   2964  CD2 LEU A 378       2.338   3.188  -9.587  1.00 24.41
ATOM   2965  N   PRO A 379       1.451   5.363 -13.729  1.00 53.33
ATOM   2966  CA  PRO A 379       1.011   5.628 -15.102  1.00 57.48
ATOM   2967  C   PRO A 379      -0.436   6.126 -15.090  1.00 60.77
ATOM   2968  O   PRO A 379      -1.158   5.894 -14.124  1.00 61.06
ATOM   2969  CB  PRO A 379       1.132   4.260 -15.765  1.00 57.21
ATOM   2970  CG  PRO A 379       2.261   3.623 -15.026  1.00 56.12
ATOM   2971  CD  PRO A 379       1.940   3.976 -13.606  1.00 53.56
ATOM   2972  N   LYS A 380      -0.851   6.797 -16.163  1.00 64.39
ATOM   2973  CA  LYS A 380      -2.213   7.321 -16.277  1.00 68.04
ATOM   2974  C   LYS A 380      -3.269   6.350 -15.748  1.00 64.78
ATOM   2975  O   LYS A 380      -3.204   5.140 -15.997  1.00 65.58
ATOM   2976  CB  LYS A 380      -2.542   7.656 -17.737  1.00 74.23
ATOM   2977  CG  LYS A 380      -1.682   8.745 -18.356  1.00 87.01
ATOM   2978  CD  LYS A 380      -2.061   8.977 -19.814  1.00 97.96
ATOM   2979  CE  LYS A 380      -1.166  10.023 -20.466  1.00105.19
ATOM   2980  NZ  LYS A 380      -1.510  10.247 -21.900  1.00108.30
ATOM   2981  N   ASN A 381      -4.232   6.903 -15.014  1.00 61.69
ATOM   2982  CA  ASN A 381      -5.342   6.151 -14.427  1.00 58.84
ATOM   2983  C   ASN A 381      -4.996   4.995 -13.507  1.00 54.18
ATOM   2984  O   ASN A 381      -5.810   4.095 -13.292  1.00 52.40
ATOM   2985  CB  ASN A 381      -6.276   5.683 -15.531  1.00 60.71
ATOM   2986  CG  ASN A 381      -6.968   6.837 -16.207  1.00 62.02
ATOM   2987  OD1 ASN A 381      -7.701   7.594 -15.568  1.00 64.44
ATOM   2988  ND2 ASN A 381      -6.729   6.995 -17.502  1.00 65.79
ATOM   2989  N   SER A 382      -3.786   5.037 -12.960  1.00 51.78
ATOM   2990  CA  SER A 382      -3.305   4.032 -12.020  1.00 48.92
ATOM   2991  C   SER A 382      -2.989   4.780 -10.733  1.00 44.82
ATOM   2992  O   SER A 382      -2.375   5.844 -10.776  1.00 43.06
ATOM   2993  CB  SER A 382      -2.039   3.353 -12.554  1.00 49.32
ATOM   2994  OG  SER A 382      -2.333   2.527 -13.667  1.00 53.15
ATOM   2995  N   PHE A 383      -3.416   4.240  -9.596  1.00 41.95
ATOM   2996  CA  PHE A 383      -3.158   4.906  -8.324  1.00 39.73
ATOM   2997  C   PHE A 383      -2.874   3.984  -7.156  1.00 38.90
ATOM   2998  O   PHE A 383      -3.333   2.846  -7.121  1.00 39.04
ATOM   2999  CB  PHE A 383      -4.345   5.781  -7.913  1.00 38.88
ATOM   3000  CG  PHE A 383      -4.882   6.642  -9.015  1.00 38.03
ATOM   3001  CD1 PHE A 383      -5.804   6.133  -9.922  1.00 37.58
ATOM   3002  CD2 PHE A 383      -4.473   7.960  -9.143  1.00 36.16
ATOM   3003  CE1 PHE A 383      -6.310   6.930 -10.942  1.00 37.91
ATOM   3004  CE2 PHE A 383      -4.970   8.769 -10.159  1.00 35.69
ATOM   3005  CZ  PHE A 383      -5.890   8.255 -11.058  1.00 38.44
ATOM   3006  N   LEU A 384      -2.099   4.481  -6.201  1.00 37.16
ATOM   3007  CA  LEU A 384      -1.854   3.721  -4.991  1.00 35.05
ATOM   3008  C   LEU A 384      -3.145   4.018  -4.234  1.00 36.04
ATOM   3009  O   LEU A 384      -3.929   4.876  -4.657  1.00 36.60
ATOM   3010  CB  LEU A 384      -0.676   4.300  -4.206  1.00 34.34
ATOM   3011  CG  LEU A 384       0.762   4.246  -4.738  1.00 33.70
ATOM   3012  CD1 LEU A 384       1.645   5.095  -3.813  1.00 30.12
ATOM   3013  CD2 LEU A 384       1.272   2.801  -4.801  1.00 27.86
ATOM   3014  N   LYS A 385      -3.403   3.315  -3.141  1.00 36.26
ATOM   3015  CA  LYS A 385      -4.603   3.620  -2.382  1.00 35.83
ATOM   3016  C   LYS A 385      -4.292   4.853  -1.537  1.00 37.85
ATOM   3017  O   LYS A 385      -3.216   4.958  -0.946  1.00 39.44
ATOM   3018  CB  LYS A 385      -4.995   2.439  -1.499  1.00 35.20
ATOM   3019  CG  LYS A 385      -5.547   1.267  -2.290  1.00 34.46
ATOM   3020  CD  LYS A 385      -5.796   0.057  -1.414  1.00 31.32
ATOM   3021  CE  LYS A 385      -6.209  -1.151  -2.250  1.00 30.06
ATOM   3022  NZ  LYS A 385      -6.335  -2.378  -1.403  1.00 32.25
ATOM   3023  N   GLU A 386      -5.226   5.798  -1.523  1.00 39.81
ATOM   3024  CA  GLU A 386      -5.104   7.046  -0.773  1.00 42.30
ATOM   3025  C   GLU A 386      -4.243   6.920   0.491  1.00 40.33
ATOM   3026  O   GLU A 386      -3.305   7.693   0.699  1.00 40.97
ATOM   3027  CB  GLU A 386      -6.508   7.526  -0.412  1.00 44.10
ATOM   3028  CG  GLU A 386      -6.599   8.804   0.383  1.00 49.24
ATOM   3029  CD  GLU A 386      -8.042   9.140   0.711  1.00 56.01
ATOM   3030  OE1 GLU A 386      -8.734   8.267   1.275  1.00 60.78
ATOM   3031  OE2 GLU A 386      -8.494  10.263   0.405  1.00 58.65
ATOM   3032  N   ILE A 387      -4.568   5.937   1.320  1.00 39.96
ATOM   3033  CA  ILE A 387      -3.859   5.669   2.570  1.00 41.97
ATOM   3034  C   ILE A 387      -2.325   5.752   2.445  1.00 37.59
ATOM   3035  O   ILE A 387      -1.640   6.175   3.373  1.00 36.32
ATOM   3036  CB  ILE A 387      -4.283   4.274   3.110  1.00 46.02
ATOM   3037  CG1 ILE A 387      -4.038   4.180   4.614  1.00 50.47
ATOM   3038  CG2 ILE A 387      -3.536   3.175   2.373  1.00 44.25
ATOM   3039  CD1 ILE A 387      -2.579   4.172   5.126  1.00 55.43
ATOM   3040  N   PHE A 388      -1.784   5.383   1.288  1.00 36.35
ATOM   3041  CA  PHE A 388      -0.337   5.411   1.085  1.00 32.24
ATOM   3042  C   PHE A 388       0.241   6.763   0.669  1.00 31.58
ATOM   3043  O   PHE A 388       1.380   7.087   1.022  1.00 29.63
ATOM   3044  CB  PHE A 388       0.048   4.329   0.085  1.00 30.86
ATOM   3045  CG  PHE A 388      -0.306   2.940   0.546  1.00 29.30
ATOM   3046  CD1 PHE A 388      -1.240   2.174  -0.150  1.00 26.54
ATOM   3047  CD2 PHE A 388       0.266   2.410   1.711  1.00 28.65
ATOM   3048  CE1 PHE A 388      -1.604   0.898   0.307  1.00 26.54
ATOM   3049  CE2 PHE A 388      -0.091   1.137   2.176  1.00 27.62
ATOM   3050  CZ  PHE A 388      -1.028   0.379   1.475  1.00 24.70
ATOM   3051  N   TYR A 389      -0.521   7.556  -0.079  1.00 28.93
ATOM   3052  CA  TYR A 389      -0.018   8.873  -0.454  1.00 28.87
ATOM   3053  C   TYR A 389       0.126   9.669   0.838  1.00 28.97
ATOM   3054  O   TYR A 389       1.061  10.451   0.991  1.00 29.55
ATOM   3055  CB  TYR A 389      -0.972   9.601  -1.404  1.00 29.27
ATOM   3056  CG  TYR A 389      -1.083   8.976  -2.771  1.00 27.85
ATOM   3057  CD1 TYR A 389      -2.134   8.110  -3.073  1.00 28.84
ATOM   3058  CD2 TYR A 389      -0.121   9.219  -3.754  1.00 27.18
ATOM   3059  CE1 TYR A 389      -2.236   7.494  -4.313  1.00 26.64
ATOM   3060  CE2 TYR A 389      -0.208   8.605  -5.007  1.00 28.78
ATOM   3061  CZ  TYR A 389      -1.272   7.741  -5.271  1.00 29.69
ATOM   3062  OH  TYR A 389      -1.375   7.105  -6.478  1.00 30.43
ATOM   3063  N   LEU A 390      -0.803   9.452   1.772  1.00 30.55
ATOM   3064  CA  LEU A 390      -0.781  10.120   3.073  1.00 30.17
ATOM   3065  C   LEU A 390       0.443   9.697   3.899  1.00 30.33
ATOM   3066  O   LEU A 390       0.989  10.496   4.652  1.00 28.66
ATOM   3067  CB  LEU A 390      -2.062   9.813   3.851  1.00 32.91
ATOM   3068  CG  LEU A 390      -3.358  10.506   3.408  1.00 30.18
ATOM   3069  CD1 LEU A 390      -4.480  10.105   4.339  1.00 31.50
ATOM   3070  CD2 LEU A 390      -3.181  11.994   3.453  1.00 27.48
ATOM   3071  N   LYS A 391       0.874   8.444   3.770  1.00 31.03
ATOM   3072  CA  LYS A 391       2.065   8.014   4.486  1.00 31.50
ATOM   3073  C   LYS A 391       3.244   8.830   3.951  1.00 29.86
ATOM   3074  O   LYS A 391       4.048   9.338   4.729  1.00 28.92
ATOM   3075  CB  LYS A 391       2.331   6.525   4.281  1.00 34.33
ATOM   3076  CG  LYS A 391       1.402   5.605   5.048  1.00 37.71
ATOM   3077  CD  LYS A 391       1.850   4.148   4.903  1.00 43.38
ATOM   3078  CE  LYS A 391       0.907   3.187   5.621  1.00 48.22
ATOM   3079  NZ  LYS A 391       1.395   1.777   5.617  1.00 49.32
ATOM   3080  N   TYR A 392       3.345   8.965   2.627  1.00 28.79
ATOM   3081  CA  TYR A 392       4.427   9.758   2.035  1.00 28.56
ATOM   3082  C   TYR A 392       4.362  11.176   2.596  1.00 30.62
ATOM   3083  O   TYR A 392       5.391  11.780   2.917  1.00 27.36
ATOM   3084  CB  TYR A 392       4.290   9.842   0.512  1.00 29.28
ATOM   3085  CG  TYR A 392       4.824   8.661  -0.264  1.00 29.66
ATOM   3086  CD1 TYR A 392       4.009   7.970  -1.167  1.00 30.37
ATOM   3087  CD2 TYR A 392       6.144   8.242  -0.112  1.00 30.03
ATOM   3088  CE1 TYR A 392       4.504   6.881  -1.903  1.00 34.35
ATOM   3089  CE2 TYR A 392       6.650   7.161  -0.838  1.00 32.47
ATOM   3090  CZ  TYR A 392       5.827   6.487  -1.731  1.00 33.82
ATOM   3091  OH  TYR A 392       6.330   5.440  -2.459  1.00 32.12
ATOM   3092  N   TYR A 393       3.143  11.704   2.695  1.00 31.21
ATOM   3093  CA  TYR A 393       2.935  13.048   3.215  1.00 34.68
ATOM   3094  C   TYR A 393       3.413  13.146   4.668  1.00 35.06
ATOM   3095  O   TYR A 393       4.147  14.074   5.044  1.00 35.38
ATOM   3096  CB  TYR A 393       1.460  13.419   3.144  1.00 36.83
ATOM   3097  CG  TYR A 393       1.206  14.891   3.359  1.00 39.44
ATOM   3098  CD1 TYR A 393       1.332  15.807   2.307  1.00 40.47
ATOM   3099  CD2 TYR A 393       0.840  15.376   4.614  1.00 39.04
ATOM   3100  CE1 TYR A 393       1.089  17.171   2.505  1.00 39.13
ATOM   3101  CE2 TYR A 393       0.597  16.736   4.823  1.00 37.79
ATOM   3102  CZ  TYR A 393       0.720  17.626   3.769  1.00 39.45
ATOM   3103  OH  TYR A 393       0.446  18.961   3.979  1.00 38.15
ATOM   3104  N   PHE A 394       2.989  12.188   5.488  1.00 32.84
ATOM   3105  CA  PHE A 394       3.396  12.154   6.887  1.00 32.24
ATOM   3106  C   PHE A 394       4.919  12.035   7.002  1.00 32.11
ATOM   3107  O   PHE A 394       5.551  12.691   7.832  1.00 32.57
ATOM   3108  CB  PHE A 394       2.736  10.971   7.594  1.00 30.89
ATOM   3109  CG  PHE A 394       1.258  11.147   7.830  1.00 31.73
ATOM   3110  CD1 PHE A 394       0.627  12.352   7.540  1.00 31.89
ATOM   3111  CD2 PHE A 394       0.500  10.106   8.373  1.00 32.25
ATOM   3112  CE1 PHE A 394      -0.735  12.517   7.790  1.00 33.26
ATOM   3113  CE2 PHE A 394      -0.859  10.258   8.625  1.00 29.24
ATOM   3114  CZ  PHE A 394      -1.478  11.459   8.334  1.00 31.25
ATOM   3115  N   LEU A 395       5.496  11.197   6.151  1.00 31.78
ATOM   3116  CA  LEU A 395       6.933  10.985   6.128  1.00 31.11
ATOM   3117  C   LEU A 395       7.704  12.260   5.811  1.00 29.29
ATOM   3118  O   LEU A 395       8.749  12.506   6.402  1.00 31.30
ATOM   3119  CB  LEU A 395       7.280   9.897   5.106  1.00 32.16
ATOM   3120  CG  LEU A 395       8.744   9.468   4.972  1.00 34.08
ATOM   3121  CD1 LEU A 395       9.342   9.149   6.335  1.00 32.64
ATOM   3122  CD2 LEU A 395       8.818   8.261   4.049  1.00 33.57
ATOM   3123  N   ASP A 396       7.209  13.076   4.887  1.00 29.61
ATOM   3124  CA  ASP A 396       7.927  14.304   4.567  1.00 32.53
ATOM   3125  C   ASP A 396       7.792  15.292   5.724  1.00 34.46
ATOM   3126  O   ASP A 396       8.745  15.988   6.073  1.00 31.86
ATOM   3127  CB  ASP A 396       7.405  14.939   3.272  1.00 33.78
ATOM   3128  CG  ASP A 396       7.805  14.156   2.011  1.00 35.18
ATOM   3129  OD1 ASP A 396       8.832  13.423   2.029  1.00 33.78
ATOM   3130  OD2 ASP A 396       7.089  14.297   0.993  1.00 33.87
ATOM   3131  N   MET A 397       6.604  15.336   6.321  1.00 36.54
ATOM   3132  CA  MET A 397       6.325  16.216   7.452  1.00 35.89
ATOM   3133  C   MET A 397       7.234  15.860   8.637  1.00 33.84
ATOM   3134  O   MET A 397       7.882  16.728   9.221  1.00 32.98
ATOM   3135  CB  MET A 397       4.856  16.073   7.843  1.00 37.43
ATOM   3136  CG  MET A 397       4.368  17.009   8.935  1.00 40.10
ATOM   3137  SD  MET A 397       2.654  16.638   9.427  1.00 46.72
ATOM   3138  CE  MET A 397       1.743  17.750   8.349  1.00 46.31
ATOM   3139  N   VAL A 398       7.284  14.585   8.997  1.00 32.60
ATOM   3140  CA  VAL A 398       8.137  14.161  10.101  1.00 34.94
ATOM   3141  C   VAL A 398       9.596  14.452   9.784  1.00 32.62
ATOM   3142  O   VAL A 398      10.299  15.038  10.601  1.00 33.98
ATOM   3143  CB  VAL A 398       7.970  12.667  10.400  1.00 36.35
ATOM   3144  CG1 VAL A 398       9.013  12.213  11.387  1.00 37.09
ATOM   3145  CG2 VAL A 398       6.598  12.428  10.984  1.00 38.84
ATOM   3146  N   THR A 399      10.056  14.056   8.598  1.00 33.23
ATOM   3147  CA  THR A 399      11.443  14.327   8.212  1.00 34.91
ATOM   3148  C   THR A 399      11.769  15.812   8.386  1.00 34.77
ATOM   3149  O   THR A 399      12.807  16.169   8.931  1.00 34.49
ATOM   3150  CB  THR A 399      11.717  13.934   6.741  1.00 31.18
ATOM   3151  OG1 THR A 399      11.628  12.513   6.597  1.00 30.59
ATOM   3152  CG2 THR A 399      13.106  14.383   6.315  1.00 30.96
ATOM   3153  N   GLU A 400      10.879  16.673   7.920  1.00 38.65
ATOM   3154  CA  GLU A 400      11.082  18.106   8.042  1.00 45.79
ATOM   3155  C   GLU A 400      11.171  18.499   9.511  1.00 43.67
ATOM   3156  O   GLU A 400      12.081  19.235   9.913  1.00 42.51
ATOM   3157  CB  GLU A 400       9.928  18.860   7.378  1.00 54.06
ATOM   3158  CG  GLU A 400       9.813  18.636   5.877  1.00 71.21
ATOM   3159  CD  GLU A 400       8.473  19.081   5.312  1.00 81.00
ATOM   3160  OE1 GLU A 400       8.269  18.933   4.090  1.00 87.79
ATOM   3161  OE2 GLU A 400       7.620  19.573   6.086  1.00 88.50
ATOM   3162  N   ASP A 401      10.230  17.996  10.308  1.00 41.76
ATOM   3163  CA  ASP A 401      10.187  18.299  11.736  1.00 39.61
ATOM   3164  C   ASP A 401      11.481  17.933  12.436  1.00 37.74
ATOM   3165  O   ASP A 401      12.062  18.747  13.154  1.00 37.93
ATOM   3166  CB  ASP A 401       9.019  17.571  12.413  1.00 38.19
ATOM   3167  CG  ASP A 401       7.658  18.063  11.925  1.00 41.95
ATOM   3168  OD1 ASP A 401       7.585  19.175  11.335  1.00 40.72
ATOM   3169  OD2 ASP A 401       6.657  17.341  12.147  1.00 40.90
ATOM   3170  N   ALA A 402      11.931  16.702  12.232  1.00 35.03
ATOM   3171  CA  ALA A 402      13.164  16.240  12.851  1.00 33.80
ATOM   3172  C   ALA A 402      14.287  17.217  12.513  1.00 32.37
ATOM   3173  O   ALA A 402      15.068  17.605  13.374  1.00 31.15
ATOM   3174  CB  ALA A 402      13.514  14.824  12.355  1.00 32.19
ATOM   3175  N   LYS A 403      14.346  17.628  11.255  1.00 32.46
ATOM   3176  CA  LYS A 403      15.381  18.540  10.817  1.00 35.12
ATOM   3177  C   LYS A 403      15.262  19.871  11.534  1.00 36.25
ATOM   3178  O   LYS A 403      16.264  20.452  11.941  1.00 35.56
ATOM   3179  CB  LYS A 403      15.309  18.748   9.302  1.00 37.39
ATOM   3180  CG  LYS A 403      15.951  17.629   8.477  1.00 38.04
ATOM   3181  CD  LYS A 403      15.999  18.017   7.013  1.00 37.08
ATOM   3182  CE  LYS A 403      16.648  16.962   6.154  1.00 37.85
ATOM   3183  NZ  LYS A 403      16.536  17.348   4.726  1.00 36.10
ATOM   3184  N   THR A 404      14.033  20.349  11.688  1.00 39.12
ATOM   3185  CA  THR A 404      13.796  21.613  12.364  1.00 39.74
ATOM   3186  C   THR A 404      14.330  21.534  13.796  1.00 39.41
ATOM   3187  O   THR A 404      15.116  22.386  14.220  1.00 38.27
ATOM   3188  CB  THR A 404      12.282  21.961  12.416  1.00 40.64
ATOM   3189  OG1 THR A 404      11.751  22.044  11.091  1.00 43.86
ATOM   3190  CG2 THR A 404      12.070  23.294  13.102  1.00 43.44
ATOM   3191  N   LEU A 405      13.904  20.507  14.531  1.00 35.94
ATOM   3192  CA  LEU A 405      14.328  20.331  15.915  1.00 35.22
ATOM   3193  C   LEU A 405      15.826  20.139  16.043  1.00 35.17
ATOM   3194  O   LEU A 405      16.441  20.607  17.007  1.00 33.46
ATOM   3195  CB  LEU A 405      13.606  19.144  16.570  1.00 34.63
ATOM   3196  CG  LEU A 405      12.107  19.315  16.876  1.00 34.18
ATOM   3197  CD1 LEU A 405      11.655  18.149  17.767  1.00 32.10
ATOM   3198  CD2 LEU A 405      11.835  20.652  17.573  1.00 22.11
ATOM   3199  N   LEU A 406      16.417  19.447  15.076  1.00 36.49
ATOM   3200  CA  LEU A 406      17.852  19.229  15.112  1.00 37.98
ATOM   3201  C   LEU A 406      18.573  20.582  15.029  1.00 41.53
ATOM   3202  O   LEU A 406      19.649  20.762  15.594  1.00 39.86
ATOM   3203  CB  LEU A 406      18.274  18.325  13.958  1.00 29.16
ATOM   3204  CG  LEU A 406      19.778  18.066  13.934  1.00 27.77
ATOM   3205  CD1 LEU A 406      20.180  17.296  15.194  1.00 26.46
ATOM   3206  CD2 LEU A 406      20.147  17.311  12.682  1.00 23.50
ATOM   3207  N   LYS A 407      17.960  21.529  14.324  1.00 49.41
ATOM   3208  CA  LYS A 407      18.517  22.870  14.176  1.00 57.75
ATOM   3209  C   LYS A 407      18.458  23.586  15.532  1.00 56.31
ATOM   3210  O   LYS A 407      19.413  24.241  15.942  1.00 57.74
ATOM   3211  CB  LYS A 407      17.717  23.662  13.136  1.00 64.67
ATOM   3212  CG  LYS A 407      18.447  24.871  12.565  1.00 81.54
ATOM   3213  CD  LYS A 407      19.676  24.432  11.773  1.00 95.43
ATOM   3214  CE  LYS A 407      20.423  25.614  11.164  1.00103.29
ATOM   3215  NZ  LYS A 407      21.633  25.177  10.400  1.00106.56
ATOM   3216  N   GLU A 408      17.326  23.459  16.221  1.00 54.21
ATOM   3217  CA  GLU A 408      17.158  24.072  17.531  1.00 53.02
ATOM   3218  C   GLU A 408      18.192  23.514  18.499  1.00 49.38
ATOM   3219  O   GLU A 408      18.839  24.265  19.214  1.00 48.51
ATOM   3220  CB  GLU A 408      15.756  23.806  18.076  1.00 56.84
ATOM   3221  CG  GLU A 408      14.696  24.791  17.599  1.00 65.44
ATOM   3222  CD  GLU A 408      14.886  26.193  18.168  1.00 70.61
ATOM   3223  OE1 GLU A 408      14.989  26.330  19.405  1.00 75.18
ATOM   3224  OE2 GLU A 408      14.919  27.160  17.380  1.00 75.06
ATOM   3225  N   ILE A 409      18.340  22.193  18.511  1.00 48.31
ATOM   3226  CA  ILE A 409      19.299  21.528  19.381  1.00 43.91
ATOM   3227  C   ILE A 409      20.680  22.139  19.244  1.00 46.54
ATOM   3228  O   ILE A 409      21.371  22.367  20.239  1.00 45.67
ATOM   3229  CB  ILE A 409      19.407  20.028  19.053  1.00 40.54
ATOM   3230  CG1 ILE A 409      18.109  19.324  19.454  1.00 38.44
ATOM   3231  CG2 ILE A 409      20.617  19.419  19.756  1.00 34.77
ATOM   3232  CD1 ILE A 409      17.941  17.915  18.890  1.00 55.43
ATOM   3233  N   CYS A 410      21.080  22.395  18.007  1.00 45.71
ATOM   3234  CA  CYS A 410      22.383  22.983  17.760  1.00 50.53
ATOM   3235  C   CYS A 410      22.355  24.501  17.961  1.00 52.49
ATOM   3236  O   CYS A 410      23.337  25.099  18.399  1.00 54.14
ATOM   3237  CB  CYS A 410      22.847  22.632  16.344  1.00 53.15
ATOM   3238  SG  CYS A 410      23.173  20.861  16.110  1.00 56.94
ATOM   3239  N   LEU A 411      21.221  25.121  17.656  1.00 55.42
ATOM   3240  CA  LEU A 411      21.082  26.560  17.806  1.00 56.40
ATOM   3241  C   LEU A 411      21.110  26.939  19.288  1.00 58.74
ATOM   3242  O   LEU A 411      21.259  28.106  19.644  1.00 58.64
ATOM   3243  CB  LEU A 411      19.773  27.014  17.161  1.00 52.00
ATOM   3244  CG  LEU A 411      19.740  28.435  16.587  1.00 52.54
ATOM   3245  CD1 LEU A 411      20.959  28.655  15.713  1.00 47.97
ATOM   3246  CD2 LEU A 411      18.457  28.638  15.782  1.00 50.88
ATOM   3247  N   ARG A 412      20.964  25.940  20.149  1.00 59.84
ATOM   3248  CA  ARG A 412      20.989  26.154  21.587  1.00 64.33
ATOM   3249  C   ARG A 412      22.283  25.586  22.137  1.00 67.23
ATOM   3250  O   ARG A 412      22.389  25.299  23.329  1.00 67.49
ATOM   3251  CB  ARG A 412      19.798  25.461  22.237  1.00 64.90
ATOM   3252  CG  ARG A 412      18.478  26.081  21.857  1.00 65.75
ATOM   3253  CD  ARG A 412      17.323  25.175  22.210  1.00 69.70
ATOM   3254  NE  ARG A 412      16.045  25.805  21.896  1.00 75.31
ATOM   3255  CZ  ARG A 412      15.481  26.763  22.625  1.00 77.67
ATOM   3256  NH1 ARG A 412      16.081  27.205  23.724  1.00 79.55
ATOM   3257  NH2 ARG A 412      14.319  27.286  22.251  1.00 78.67
ATOM   3258  N   ASN A 413      23.257  25.434  21.240  1.00 73.22
ATOM   3259  CA  ASN A 413      24.587  24.907  21.536  1.00 77.38
ATOM   3260  C   ASN A 413      24.608  23.847  22.619  1.00 77.03
ATOM   3261  O   ASN A 413      24.733  22.650  22.277  1.00 74.96
ATOM   3262  CB  ASN A 413      25.527  26.048  21.930  1.00 81.66
ATOM   3263  CG  ASN A 413      25.780  27.006  20.788  1.00 90.05
ATOM   3264  OD1 ASN A 413      26.193  26.598  19.703  1.00 96.23
ATOM   3265  ND2 ASN A 413      25.539  28.288  21.025  1.00 96.30
HETATM 3266  MG  MG  A 501      28.841   0.572  30.014  1.00 75.27
HETATM 3267  PG  GNP A 500      32.200   1.199  31.353  0.80 78.61
HETATM 3268  O1G GNP A 500      33.410   0.844  30.369  0.80 77.51
HETATM 3269  O2G GNP A 500      30.982   0.850  30.666  0.80 77.14
HETATM 3270  O3G GNP A 500      32.440   0.351  32.650  0.80 75.70
HETATM 3271  N3B GNP A 500      32.396   2.757  31.687  0.80 73.90
HETATM 3272  PB  GNP A 500      32.165   3.826  30.323  0.80 72.12
HETATM 3273  O1B GNP A 500      33.218   3.613  29.288  0.80 71.88
HETATM 3274  O2B GNP A 500      30.996   3.598  29.774  0.80 70.17
HETATM 3275  O3A GNP A 500      32.358   5.314  30.665  0.80 73.18
HETATM 3276  PA  GNP A 500      31.311   6.547  30.267  0.80 75.91
HETATM 3277  O1A GNP A 500      30.911   6.314  28.828  0.80 73.76
HETATM 3278  O2A GNP A 500      30.319   6.483  31.411  0.80 76.89
HETATM 3279  O5* GNP A 500      32.243   7.751  30.477  0.80 74.67
HETATM 3280  C5* GNP A 500      32.023   8.499  31.689  0.80 73.05
HETATM 3281  C4* GNP A 500      32.408   9.857  31.570  0.80 73.32
HETATM 3282  O4* GNP A 500      33.248  10.010  30.300  0.80 74.24
HETATM 3283  C3* GNP A 500      31.367  11.003  31.335  0.80 73.22
HETATM 3284  O3* GNP A 500      32.039  12.021  32.247  0.80 73.33
HETATM 3285  C2* GNP A 500      31.568  11.658  29.885  0.80 74.61
HETATM 3286  O2* GNP A 500      31.834  13.134  30.047  0.80 77.11
HETATM 3287  C1* GNP A 500      32.925  11.124  29.398  0.80 73.67
HETATM 3288  N9  GNP A 500      32.977  10.781  27.921  0.80 73.98
HETATM 3289  C8  GNP A 500      32.452   9.505  27.345  0.80 73.35
HETATM 3290  N7  GNP A 500      32.849   9.919  26.056  0.80 73.81
HETATM 3291  C5  GNP A 500      33.456  11.111  25.788  0.80 73.36
HETATM 3292  C6  GNP A 500      34.055  12.042  24.858  0.80 72.49
HETATM 3293  O6  GNP A 500      34.044  11.592  23.565  0.80 72.06
HETATM 3294  N1  GNP A 500      34.590  13.257  25.158  0.80 73.02
HETATM 3295  C2  GNP A 500      34.545  13.642  26.628  0.80 73.01
HETATM 3296  N2  GNP A 500      35.059  14.781  26.875  0.80 71.74
HETATM 3297  N3  GNP A 500      34.032  12.847  27.439  0.80 73.75
HETATM 3298  C4  GNP A 500      33.524  11.688  27.126  0.80 73.85
ATOM   3299  N   GLU B  12      53.214   1.886  91.318  1.00113.70
ATOM   3300  CA  GLU B  12      53.845   2.668  90.217  1.00105.02
ATOM   3301  C   GLU B  12      53.818   4.151  90.558  1.00102.48
ATOM   3302  O   GLU B  12      54.113   4.552  91.687  1.00103.19
ATOM   3303  CB  GLU B  12      53.082   2.454  88.911  1.00107.15
ATOM   3304  CG  GLU B  12      52.827   1.009  88.564  1.00111.59
ATOM   3305  CD  GLU B  12      51.893   0.870  87.381  1.00123.36
ATOM   3306  OE1 GLU B  12      50.802   1.479  87.416  1.00126.33
ATOM   3307  OE2 GLU B  12      52.246   0.150  86.421  1.00125.13
ATOM   3308  N   ASN B  13      53.453   4.958  89.566  1.00 96.03
ATOM   3309  CA  ASN B  13      53.366   6.400  89.734  1.00 87.07
ATOM   3310  C   ASN B  13      52.053   6.752  90.405  1.00 82.18
ATOM   3311  O   ASN B  13      50.986   6.375  89.923  1.00 79.75
ATOM   3312  CB  ASN B  13      53.450   7.095  88.377  1.00 81.55
ATOM   3313  CG  ASN B  13      53.210   8.580  88.475  1.00 75.45
ATOM   3314  OD1 ASN B  13      53.635   9.226  89.428  1.00 71.36
ATOM   3315  ND2 ASN B  13      52.534   9.136  87.480  1.00 73.86
ATOM   3316  N   ASN B  14      52.138   7.477  91.517  1.00 76.47
ATOM   3317  CA  ASN B  14      50.952   7.880  92.263  1.00 72.58
ATOM   3318  C   ASN B  14      50.571   9.325  91.971  1.00 65.19
ATOM   3319  O   ASN B  14      49.712   9.898  92.643  1.00 65.82
ATOM   3320  CB  ASN B  14      51.197   7.703  93.761  1.00 79.34
ATOM   3321  CG  ASN B  14      51.504   6.269  94.130  1.00 85.43
ATOM   3322  OD1 ASN B  14      50.635   5.398  94.067  1.00 90.76
ATOM   3323  ND2 ASN B  14      52.751   6.012  94.508  1.00 91.37
ATOM   3324  N   ASP B  15      51.211   9.909  90.964  1.00 58.14
ATOM   3325  CA  ASP B  15      50.950  11.290  90.580  1.00 51.22
ATOM   3326  C   ASP B  15      50.008  11.375  89.376  1.00 47.21
ATOM   3327  O   ASP B  15      50.216  10.707  88.354  1.00 42.84
ATOM   3328  CB  ASP B  15      52.265  11.997  90.264  1.00 47.36
ATOM   3329  CG  ASP B  15      52.083  13.473  90.023  1.00 44.74
ATOM   3330  OD1 ASP B  15      51.616  14.172  90.944  1.00 45.94
ATOM   3331  OD2 ASP B  15      52.406  13.934  88.912  1.00 45.39
ATOM   3332  N   LEU B  16      48.985  12.218  89.504  1.00 45.32
ATOM   3333  CA  LEU B  16      47.982  12.406  88.464  1.00 45.60
ATOM   3334  C   LEU B  16      48.480  13.125  87.199  1.00 41.59
ATOM   3335  O   LEU B  16      48.444  12.565  86.107  1.00 41.57
ATOM   3336  CB  LEU B  16      46.781  13.163  89.037  1.00 50.85
ATOM   3337  CG  LEU B  16      45.601  13.299  88.076  1.00 57.92
ATOM   3338  CD1 LEU B  16      45.024  11.907  87.854  1.00 62.60
ATOM   3339  CD2 LEU B  16      44.541  14.265  88.620  1.00 61.40
ATOM   3340  N   PRO B  17      48.938  14.379  87.335  1.00 38.05
ATOM   3341  CA  PRO B  17      49.423  15.117  86.166  1.00 37.74
ATOM   3342  C   PRO B  17      50.393  14.262  85.378  1.00 36.23
ATOM   3343  O   PRO B  17      50.327  14.160  84.159  1.00 33.98
ATOM   3344  CB  PRO B  17      50.111  16.327  86.788  1.00 37.76
ATOM   3345  CG  PRO B  17      49.329  16.547  88.046  1.00 36.59
ATOM   3346  CD  PRO B  17      49.167  15.152  88.571  1.00 38.24
ATOM   3347  N   SER B  18      51.304  13.648  86.114  1.00 37.56
ATOM   3348  CA  SER B  18      52.317  12.789  85.539  1.00 38.65
ATOM   3349  C   SER B  18      51.716  11.579  84.810  1.00 37.95
ATOM   3350  O   SER B  18      52.125  11.254  83.699  1.00 38.00
ATOM   3351  CB  SER B  18      53.252  12.326  86.649  1.00 36.78
ATOM   3352  OG  SER B  18      54.199  11.408  86.157  1.00 42.62
ATOM   3353  N   SER B  19      50.748  10.918  85.441  1.00 37.23
ATOM   3354  CA  SER B  19      50.098   9.745  84.861  1.00 35.97
ATOM   3355  C   SER B  19      49.253  10.097  83.662  1.00 35.29
ATOM   3356  O   SER B  19      49.116   9.308  82.717  1.00 33.84
ATOM   3357  CB  SER B  19      49.222   9.056  85.896  1.00 37.01
ATOM   3358  OG  SER B  19      50.023   8.383  86.846  1.00 42.63
ATOM   3359  N   PHE B  20      48.676  11.291  83.701  1.00 34.29
ATOM   3360  CA  PHE B  20      47.852  11.740  82.600  1.00 32.71
ATOM   3361  C   PHE B  20      48.658  11.875  81.305  1.00 32.67
ATOM   3362  O   PHE B  20      48.265  11.353  80.271  1.00 32.25
ATOM   3363  CB  PHE B  20      47.206  13.083  82.929  1.00 29.56
ATOM   3364  CG  PHE B  20      46.525  13.707  81.761  1.00 28.45
ATOM   3365  CD1 PHE B  20      45.285  13.241  81.337  1.00 28.70
ATOM   3366  CD2 PHE B  20      47.153  14.713  81.034  1.00 27.19
ATOM   3367  CE1 PHE B  20      44.674  13.769  80.193  1.00 28.15
ATOM   3368  CE2 PHE B  20      46.558  15.247  79.896  1.00 28.29
ATOM   3369  CZ  PHE B  20      45.311  14.772  79.473  1.00 30.45
ATOM   3370  N   THR B  21      49.786  12.570  81.356  1.00 33.13
ATOM   3371  CA  THR B  21      50.584  12.765  80.150  1.00 35.67
ATOM   3372  C   THR B  21      51.483  11.584  79.853  1.00 35.26
ATOM   3373  O   THR B  21      51.980  11.437  78.733  1.00 35.45
ATOM   3374  CB  THR B  21      51.452  14.033  80.245  1.00 35.80
ATOM   3375  OG1 THR B  21      52.284  13.948  81.404  1.00 38.55
ATOM   3376  CG2 THR B  21      50.578  15.285  80.333  1.00 34.80
ATOM   3377  N   GLY B  22      51.691  10.746  80.862  1.00 35.90
ATOM   3378  CA  GLY B  22      52.531   9.581  80.682  1.00 34.04
ATOM   3379  C   GLY B  22      51.820   8.591  79.789  1.00 35.88
ATOM   3380  O   GLY B  22      52.443   7.688  79.228  1.00 37.39
ATOM   3381  N   TYR B  23      50.507   8.771  79.658  1.00 35.64
ATOM   3382  CA  TYR B  23      49.674   7.900  78.842  1.00 33.49
ATOM   3383  C   TYR B  23      49.956   8.017  77.347  1.00 33.67
ATOM   3384  O   TYR B  23      50.019   7.013  76.634  1.00 33.87
ATOM   3385  CB  TYR B  23      48.209   8.224  79.086  1.00 35.69
ATOM   3386  CG  TYR B  23      47.240   7.292  78.393  1.00 39.50
ATOM   3387  CD1 TYR B  23      47.080   5.971  78.819  1.00 38.14
ATOM   3388  CD2 TYR B  23      46.455   7.738  77.327  1.00 40.14
ATOM   3389  CE1 TYR B  23      46.159   5.126  78.202  1.00 39.33
ATOM   3390  CE2 TYR B  23      45.534   6.899  76.708  1.00 39.33
ATOM   3391  CZ  TYR B  23      45.390   5.600  77.146  1.00 38.99
ATOM   3392  OH  TYR B  23      44.473   4.779  76.535  1.00 39.63
ATOM   3393  N   PHE B  24      50.136   9.242  76.872  1.00 32.12
ATOM   3394  CA  PHE B  24      50.360   9.466  75.452  1.00 33.40
ATOM   3395  C   PHE B  24      51.676   8.994  74.855  1.00 36.15
ATOM   3396  O   PHE B  24      51.815   8.929  73.633  1.00 33.29
ATOM   3397  CB  PHE B  24      50.154  10.940  75.125  1.00 32.50
ATOM   3398  CG  PHE B  24      48.749  11.407  75.336  1.00 28.30
ATOM   3399  CD1 PHE B  24      48.315  11.795  76.593  1.00 26.85
ATOM   3400  CD2 PHE B  24      47.858  11.458  74.273  1.00 28.78
ATOM   3401  CE1 PHE B  24      47.011  12.233  76.794  1.00 27.81
ATOM   3402  CE2 PHE B  24      46.546  11.895  74.460  1.00 28.72
ATOM   3403  CZ  PHE B  24      46.125  12.284  75.728  1.00 27.97
ATOM   3404  N   LYS B  25      52.639   8.659  75.702  1.00 41.45
ATOM   3405  CA  LYS B  25      53.918   8.185  75.205  1.00 44.78
ATOM   3406  C   LYS B  25      53.757   6.756  74.698  1.00 46.71
ATOM   3407  O   LYS B  25      54.692   6.149  74.170  1.00 45.89
ATOM   3408  CB  LYS B  25      54.970   8.278  76.311  1.00 44.79
ATOM   3409  CG  LYS B  25      55.388   9.716  76.578  1.00 48.05
ATOM   3410  CD  LYS B  25      56.438   9.852  77.672  1.00 51.83
ATOM   3411  CE  LYS B  25      55.848   9.642  79.051  1.00 54.26
ATOM   3412  NZ  LYS B  25      56.862   9.833  80.134  1.00 57.85
ATOM   3413  N   LYS B  26      52.543   6.234  74.841  1.00 50.02
ATOM   3414  CA  LYS B  26      52.229   4.883  74.396  1.00 53.66
ATOM   3415  C   LYS B  26      51.761   4.871  72.945  1.00 54.33
ATOM   3416  O   LYS B  26      51.148   3.898  72.497  1.00 54.69
ATOM   3417  CB  LYS B  26      51.137   4.284  75.278  1.00 57.32
ATOM   3418  CG  LYS B  26      51.535   4.104  76.726  1.00 60.79
ATOM   3419  CD  LYS B  26      50.361   3.600  77.523  1.00 63.79
ATOM   3420  CE  LYS B  26      50.758   3.298  78.944  1.00 67.04
ATOM   3421  NZ  LYS B  26      49.574   2.819  79.700  1.00 70.45
ATOM   3422  N   PHE B  27      52.052   5.948  72.218  1.00 55.62
ATOM   3423  CA  PHE B  27      51.661   6.076  70.818  1.00 56.50
ATOM   3424  C   PHE B  27      52.758   6.757  70.011  1.00 58.45
ATOM   3425  O   PHE B  27      53.462   7.624  70.527  1.00 56.20
ATOM   3426  CB  PHE B  27      50.377   6.893  70.704  1.00 52.26
ATOM   3427  CG  PHE B  27      49.284   6.439  71.634  1.00 49.81
ATOM   3428  CD1 PHE B  27      49.224   6.910  72.939  1.00 46.78
ATOM   3429  CD2 PHE B  27      48.318   5.535  71.201  1.00 47.96
ATOM   3430  CE1 PHE B  27      48.218   6.487  73.801  1.00 47.47
ATOM   3431  CE2 PHE B  27      47.307   5.107  72.057  1.00 46.71
ATOM   3432  CZ  PHE B  27      47.255   5.583  73.359  1.00 46.58
ATOM   3433  N   ASN B  28      52.896   6.362  68.746  1.00 63.86
ATOM   3434  CA  ASN B  28      53.911   6.930  67.865  1.00 71.57
ATOM   3435  C   ASN B  28      53.729   8.431  67.711  1.00 68.51
ATOM   3436  O   ASN B  28      52.609   8.928  67.747  1.00 70.85
ATOM   3437  CB  ASN B  28      53.853   6.269  66.485  1.00 83.05
ATOM   3438  CG  ASN B  28      54.107   4.779  66.544  1.00 95.15
ATOM   3439  OD1 ASN B  28      55.133   4.332  67.059  1.00107.33
ATOM   3440  ND2 ASN B  28      53.175   3.998  66.011  1.00107.43
ATOM   3441  N   THR B  29      54.833   9.146  67.531  1.00 68.67
ATOM   3442  CA  THR B  29      54.793  10.595  67.381  1.00 68.94
ATOM   3443  C   THR B  29      53.760  11.033  66.346  1.00 65.67
ATOM   3444  O   THR B  29      53.145  12.095  66.485  1.00 64.77
ATOM   3445  CB  THR B  29      56.164  11.145  66.966  1.00 68.02
ATOM   3446  OG1 THR B  29      56.542  10.577  65.706  1.00 72.99
ATOM   3447  CG2 THR B  29      57.209  10.797  68.006  1.00 71.83
ATOM   3448  N   GLY B  30      53.566  10.214  65.315  1.00 62.19
ATOM   3449  CA  GLY B  30      52.602  10.551  64.279  1.00 59.91
ATOM   3450  C   GLY B  30      51.165  10.099  64.526  1.00 58.06
ATOM   3451  O   GLY B  30      50.248  10.535  63.829  1.00 57.11
ATOM   3452  N   ARG B  31      50.960   9.232  65.514  1.00 55.45
ATOM   3453  CA  ARG B  31      49.625   8.740  65.823  1.00 53.78
ATOM   3454  C   ARG B  31      49.029   9.347  67.080  1.00 49.94
ATOM   3455  O   ARG B  31      48.172   8.750  67.723  1.00 51.65
ATOM   3456  CB  ARG B  31      49.644   7.222  65.933  1.00 57.93
ATOM   3457  CG  ARG B  31      49.748   6.562  64.580  1.00 67.52
ATOM   3458  CD  ARG B  31      50.232   5.141  64.684  1.00 75.13
ATOM   3459  NE  ARG B  31      50.285   4.514  63.371  1.00 81.40
ATOM   3460  CZ  ARG B  31      50.887   3.357  63.125  1.00 84.96
ATOM   3461  NH1 ARG B  31      51.493   2.698  64.105  1.00 85.41
ATOM   3462  NH2 ARG B  31      50.877   2.857  61.896  1.00 87.60
ATOM   3463  N   LYS B  32      49.491  10.539  67.433  1.00 47.01
ATOM   3464  CA  LYS B  32      48.975  11.244  68.595  1.00 43.52
ATOM   3465  C   LYS B  32      47.867  12.102  68.029  1.00 42.61
ATOM   3466  O   LYS B  32      47.931  12.492  66.868  1.00 42.97
ATOM   3467  CB  LYS B  32      50.080  12.097  69.221  1.00 37.53
ATOM   3468  CG  LYS B  32      50.978  11.297  70.144  1.00 37.40
ATOM   3469  CD  LYS B  32      52.378  11.867  70.207  1.00 37.86
ATOM   3470  CE  LYS B  32      53.116  11.385  71.450  1.00 34.84
ATOM   3471  NZ  LYS B  32      53.095   9.912  71.542  1.00 36.99
ATOM   3472  N   ILE B  33      46.845  12.390  68.824  1.00 41.72
ATOM   3473  CA  ILE B  33      45.739  13.187  68.317  1.00 45.48
ATOM   3474  C   ILE B  33      45.700  14.595  68.896  1.00 43.88
ATOM   3475  O   ILE B  33      44.789  15.376  68.613  1.00 44.53
ATOM   3476  CB  ILE B  33      44.408  12.499  68.610  1.00 47.47
ATOM   3477  CG1 ILE B  33      43.978  12.747  70.057  1.00 46.35
ATOM   3478  CG2 ILE B  33      44.561  11.011  68.372  1.00 49.85
ATOM   3479  CD1 ILE B  33      42.514  12.429  70.357  1.00 55.43
ATOM   3480  N   ILE B  34      46.713  14.909  69.693  1.00 44.14
ATOM   3481  CA  ILE B  34      46.828  16.193  70.365  1.00 42.22
ATOM   3482  C   ILE B  34      48.322  16.515  70.359  1.00 39.10
ATOM   3483  O   ILE B  34      49.146  15.618  70.485  1.00 39.49
ATOM   3484  CB  ILE B  34      46.287  16.045  71.808  1.00 44.03
ATOM   3485  CG1 ILE B  34      46.438  17.340  72.591  1.00 46.65
ATOM   3486  CG2 ILE B  34      47.016  14.913  72.518  1.00 43.98
ATOM   3487  CD1 ILE B  34      45.622  17.403  73.885  1.00 55.43
ATOM   3488  N   SER B  35      48.681  17.781  70.187  1.00 38.27
ATOM   3489  CA  SER B  35      50.094  18.150  70.161  1.00 36.61
ATOM   3490  C   SER B  35      50.722  18.151  71.552  1.00 37.13
ATOM   3491  O   SER B  35      50.027  18.138  72.574  1.00 34.84
ATOM   3492  CB  SER B  35      50.273  19.530  69.538  1.00 33.81
ATOM   3493  OG  SER B  35      49.726  20.528  70.381  1.00 35.87
ATOM   3494  N   GLN B  36      52.049  18.167  71.577  1.00 36.49
ATOM   3495  CA  GLN B  36      52.788  18.183  72.827  1.00 37.39
ATOM   3496  C   GLN B  36      52.465  19.482  73.564  1.00 37.57
ATOM   3497  O   GLN B  36      52.222  19.502  74.773  1.00 34.97
ATOM   3498  CB  GLN B  36      54.281  18.129  72.529  1.00 39.87
ATOM   3499  CG  GLN B  36      55.113  17.792  73.727  1.00 43.01
ATOM   3500  CD  GLN B  36      54.659  16.509  74.366  1.00 43.77
ATOM   3501  OE1 GLN B  36      54.671  15.451  73.733  1.00 46.79
ATOM   3502  NE2 GLN B  36      54.243  16.588  75.623  1.00 44.64
ATOM   3503  N   GLU B  37      52.455  20.566  72.799  1.00 39.44
ATOM   3504  CA  GLU B  37      52.184  21.888  73.320  1.00 39.91
ATOM   3505  C   GLU B  37      50.843  21.899  74.029  1.00 39.47
ATOM   3506  O   GLU B  37      50.745  22.328  75.179  1.00 39.93
ATOM   3507  CB  GLU B  37      52.203  22.915  72.180  1.00 41.84
ATOM   3508  CG  GLU B  37      53.488  22.921  71.323  1.00 45.28
ATOM   3509  CD  GLU B  37      53.487  21.866  70.206  1.00 47.79
ATOM   3510  OE1 GLU B  37      53.430  20.653  70.500  1.00 48.08
ATOM   3511  OE2 GLU B  37      53.544  22.252  69.018  1.00 49.52
ATOM   3512  N   ILE B  38      49.808  21.418  73.350  1.00 38.67
ATOM   3513  CA  ILE B  38      48.477  21.386  73.951  1.00 38.05
ATOM   3514  C   ILE B  38      48.448  20.447  75.149  1.00 36.83
ATOM   3515  O   ILE B  38      47.765  20.708  76.134  1.00 35.81
ATOM   3516  CB  ILE B  38      47.413  20.931  72.940  1.00 37.46
ATOM   3517  CG1 ILE B  38      47.198  22.020  71.895  1.00 34.14
ATOM   3518  CG2 ILE B  38      46.106  20.624  73.661  1.00 36.33
ATOM   3519  CD1 ILE B  38      46.697  23.409  72.389  1.00 55.43
ATOM   3520  N   LEU B  39      49.196  19.355  75.056  1.00 37.87
ATOM   3521  CA  LEU B  39      49.263  18.386  76.139  1.00 38.69
ATOM   3522  C   LEU B  39      49.899  19.030  77.371  1.00 36.60
ATOM   3523  O   LEU B  39      49.532  18.718  78.507  1.00 35.86
ATOM   3524  CB  LEU B  39      50.069  17.162  75.691  1.00 40.88
ATOM   3525  CG  LEU B  39      50.082  15.946  76.623  1.00 44.69
ATOM   3526  CD1 LEU B  39      48.667  15.579  77.039  1.00 48.25
ATOM   3527  CD2 LEU B  39      50.742  14.784  75.916  1.00 47.01
ATOM   3528  N   ASN B  40      50.850  19.934  77.139  1.00 35.57
ATOM   3529  CA  ASN B  40      51.519  20.620  78.236  1.00 35.85
ATOM   3530  C   ASN B  40      50.542  21.577  78.907  1.00 35.89
ATOM   3531  O   ASN B  40      50.511  21.681  80.128  1.00 34.92
ATOM   3532  CB  ASN B  40      52.731  21.416  77.738  1.00 36.78
ATOM   3533  CG  ASN B  40      53.878  20.531  77.258  1.00 40.15
ATOM   3534  OD1 ASN B  40      53.993  19.360  77.637  1.00 40.81
ATOM   3535  ND2 ASN B  40      54.750  21.102  76.432  1.00 41.47
ATOM   3536  N   LEU B  41      49.745  22.275  78.101  1.00 34.67
ATOM   3537  CA  LEU B  41      48.766  23.223  78.616  1.00 33.74
ATOM   3538  C   LEU B  41      47.897  22.517  79.641  1.00 33.86
ATOM   3539  O   LEU B  41      47.736  22.978  80.774  1.00 32.17
ATOM   3540  CB  LEU B  41      47.869  23.738  77.488  1.00 37.11
ATOM   3541  CG  LEU B  41      47.088  25.053  77.662  1.00 40.60
ATOM   3542  CD1 LEU B  41      45.670  24.870  77.141  1.00 41.67
ATOM   3543  CD2 LEU B  41      47.053  25.484  79.110  1.00 42.27
ATOM   3544  N   ILE B  42      47.332  21.392  79.227  1.00 31.70
ATOM   3545  CA  ILE B  42      46.467  20.616  80.095  1.00 25.89
ATOM   3546  C   ILE B  42      47.196  20.255  81.396  1.00 29.46
ATOM   3547  O   ILE B  42      46.648  20.444  82.490  1.00 24.49
ATOM   3548  CB  ILE B  42      45.969  19.340  79.352  1.00 22.62
ATOM   3549  CG1 ILE B  42      45.191  19.753  78.099  1.00 18.09
ATOM   3550  CG2 ILE B  42      45.054  18.502  80.246  1.00 18.47
ATOM   3551  CD1 ILE B  42      44.987  18.641  77.071  1.00 55.43
ATOM   3552  N   GLU B  43      48.434  19.772  81.286  1.00 30.42
ATOM   3553  CA  GLU B  43      49.181  19.392  82.475  1.00 34.49
ATOM   3554  C   GLU B  43      49.468  20.556  83.425  1.00 38.23
ATOM   3555  O   GLU B  43      49.349  20.407  84.642  1.00 39.11
ATOM   3556  CB  GLU B  43      50.492  18.707  82.110  1.00 35.46
ATOM   3557  CG  GLU B  43      50.811  17.565  83.080  1.00 38.83
ATOM   3558  CD  GLU B  43      52.297  17.264  83.222  1.00 37.27
ATOM   3559  OE1 GLU B  43      53.032  17.356  82.220  1.00 38.98
ATOM   3560  OE2 GLU B  43      52.723  16.915  84.343  1.00 37.64
ATOM   3561  N   LEU B  44      49.852  21.708  82.878  1.00 42.06
ATOM   3562  CA  LEU B  44      50.133  22.885  83.702  1.00 43.96
ATOM   3563  C   LEU B  44      48.943  23.211  84.590  1.00 43.90
ATOM   3564  O   LEU B  44      49.085  23.415  85.787  1.00 45.44
ATOM   3565  CB  LEU B  44      50.452  24.098  82.825  1.00 47.60
ATOM   3566  CG  LEU B  44      51.931  24.367  82.534  1.00 51.86
ATOM   3567  CD1 LEU B  44      52.680  24.498  83.847  1.00 52.92
ATOM   3568  CD2 LEU B  44      52.523  23.242  81.707  1.00 56.38
ATOM   3569  N   ARG B  45      47.766  23.255  83.987  1.00 42.96
ATOM   3570  CA  ARG B  45      46.536  23.539  84.699  1.00 41.91
ATOM   3571  C   ARG B  45      46.281  22.460  85.754  1.00 41.67
ATOM   3572  O   ARG B  45      45.992  22.749  86.918  1.00 42.03
ATOM   3573  CB  ARG B  45      45.384  23.586  83.693  1.00 43.21
ATOM   3574  CG  ARG B  45      44.475  24.775  83.870  1.00 46.83
ATOM   3575  CD  ARG B  45      45.282  26.060  83.925  1.00 45.10
ATOM   3576  NE  ARG B  45      45.857  26.369  82.626  1.00 47.75
ATOM   3577  CZ  ARG B  45      46.964  27.079  82.452  1.00 48.88
ATOM   3578  NH1 ARG B  45      47.618  27.549  83.505  1.00 46.93
ATOM   3579  NH2 ARG B  45      47.405  27.334  81.227  1.00 47.19
ATOM   3580  N   MET B  46      46.390  21.209  85.329  1.00 42.76
ATOM   3581  CA  MET B  46      46.188  20.058  86.199  1.00 43.75
ATOM   3582  C   MET B  46      47.198  20.116  87.350  1.00 44.57
ATOM   3583  O   MET B  46      46.866  19.837  88.506  1.00 44.62
ATOM   3584  CB  MET B  46      46.386  18.780  85.377  1.00 42.22
ATOM   3585  CG  MET B  46      45.840  17.505  85.981  1.00 43.86
ATOM   3586  SD  MET B  46      45.957  16.135  84.792  1.00 46.15
ATOM   3587  CE  MET B  46      44.755  16.645  83.555  1.00 45.23
ATOM   3588  N   ARG B  47      48.434  20.480  87.024  1.00 43.82
ATOM   3589  CA  ARG B  47      49.490  20.576  88.020  1.00 46.92
ATOM   3590  C   ARG B  47      49.059  21.528  89.132  1.00 46.34
ATOM   3591  O   ARG B  47      49.150  21.204  90.314  1.00 45.59
ATOM   3592  CB  ARG B  47      50.776  21.083  87.363  1.00 53.00
ATOM   3593  CG  ARG B  47      51.999  20.231  87.651  1.00 60.47
ATOM   3594  CD  ARG B  47      53.140  20.563  86.694  1.00 68.69
ATOM   3595  NE  ARG B  47      53.646  21.919  86.879  1.00 75.61
ATOM   3596  CZ  ARG B  47      54.259  22.337  87.982  1.00 78.66
ATOM   3597  NH1 ARG B  47      54.439  21.498  88.990  1.00 81.33
ATOM   3598  NH2 ARG B  47      54.683  23.590  88.083  1.00 79.54
ATOM   3599  N   LYS B  48      48.577  22.704  88.747  1.00 46.65
ATOM   3600  CA  LYS B  48      48.134  23.694  89.716  1.00 44.61
ATOM   3601  C   LYS B  48      46.890  23.280  90.466  1.00 45.41
ATOM   3602  O   LYS B  48      46.574  23.843  91.504  1.00 43.56
ATOM   3603  CB  LYS B  48      47.875  25.023  89.024  1.00 41.68
ATOM   3604  CG  LYS B  48      49.099  25.545  88.319  1.00 44.43
ATOM   3605  CD  LYS B  48      50.352  25.312  89.193  1.00 40.79
ATOM   3606  CE  LYS B  48      51.083  26.616  89.427  1.00 42.43
ATOM   3607  NZ  LYS B  48      51.777  26.522  90.763  1.00 45.81
ATOM   3608  N   GLY B  49      46.177  22.300  89.936  1.00 44.47
ATOM   3609  CA  GLY B  49      44.973  21.851  90.597  1.00 45.61
ATOM   3610  C   GLY B  49      43.742  22.644  90.195  1.00 47.67
ATOM   3611  O   GLY B  49      42.681  22.490  90.803  1.00 47.81
ATOM   3612  N   ASN B  50      43.868  23.483  89.169  1.00 49.45
ATOM   3613  CA  ASN B  50      42.743  24.299  88.708  1.00 46.60
ATOM   3614  C   ASN B  50      41.802  23.452  87.858  1.00 46.43
ATOM   3615  O   ASN B  50      41.875  23.458  86.633  1.00 47.03
ATOM   3616  CB  ASN B  50      43.269  25.482  87.903  1.00 45.54
ATOM   3617  CG  ASN B  50      42.181  26.466  87.521  1.00 47.03
ATOM   3618  OD1 ASN B  50      42.475  27.610  87.180  1.00 49.53
ATOM   3619  ND2 ASN B  50      40.927  26.031  87.565  1.00 44.01
ATOM   3620  N   ILE B  51      40.902  22.740  88.523  1.00 43.69
ATOM   3621  CA  ILE B  51      39.964  21.857  87.848  1.00 41.48
ATOM   3622  C   ILE B  51      39.105  22.486  86.752  1.00 43.32
ATOM   3623  O   ILE B  51      38.997  21.935  85.654  1.00 42.04
ATOM   3624  CB  ILE B  51      39.078  21.142  88.888  1.00 39.37
ATOM   3625  CG1 ILE B  51      39.981  20.264  89.767  1.00 38.44
ATOM   3626  CG2 ILE B  51      37.993  20.331  88.202  1.00 32.96
ATOM   3627  CD1 ILE B  51      40.330  20.887  91.096  1.00 55.43
ATOM   3628  N   GLN B  52      38.504  23.637  87.024  1.00 44.52
ATOM   3629  CA  GLN B  52      37.678  24.272  86.011  1.00 46.42
ATOM   3630  C   GLN B  52      38.466  24.569  84.730  1.00 44.92
ATOM   3631  O   GLN B  52      37.961  24.400  83.618  1.00 44.37
ATOM   3632  CB  GLN B  52      37.076  25.574  86.532  1.00 48.95
ATOM   3633  CG  GLN B  52      36.052  26.152  85.575  1.00 56.39
ATOM   3634  CD  GLN B  52      35.772  27.620  85.811  1.00 60.62
ATOM   3635  OE1 GLN B  52      34.939  28.218  85.127  1.00 62.96
ATOM   3636  NE2 GLN B  52      36.470  28.216  86.775  1.00 62.18
ATOM   3637  N   LEU B  53      39.708  25.015  84.888  1.00 42.31
ATOM   3638  CA  LEU B  53      40.534  25.344  83.743  1.00 39.03
ATOM   3639  C   LEU B  53      41.103  24.134  83.005  1.00 39.73
ATOM   3640  O   LEU B  53      41.289  24.189  81.780  1.00 37.43
ATOM   3641  CB  LEU B  53      41.664  26.294  84.161  1.00 38.33
ATOM   3642  CG  LEU B  53      41.311  27.738  84.563  1.00 37.01
ATOM   3643  CD1 LEU B  53      42.572  28.593  84.555  1.00 32.69
ATOM   3644  CD2 LEU B  53      40.298  28.330  83.592  1.00 35.04
ATOM   3645  N   THR B  54      41.381  23.037  83.715  1.00 39.10
ATOM   3646  CA  THR B  54      41.918  21.869  83.024  1.00 37.57
ATOM   3647  C   THR B  54      40.794  21.189  82.240  1.00 37.23
ATOM   3648  O   THR B  54      41.034  20.620  81.171  1.00 37.54
ATOM   3649  CB  THR B  54      42.582  20.833  83.975  1.00 36.94
ATOM   3650  OG1 THR B  54      41.622  19.848  84.359  1.00 43.14
ATOM   3651  CG2 THR B  54      43.128  21.497  85.211  1.00 32.82
ATOM   3652  N   ASN B  55      39.568  21.250  82.755  1.00 37.62
ATOM   3653  CA  ASN B  55      38.443  20.658  82.034  1.00 39.10
ATOM   3654  C   ASN B  55      38.226  21.493  80.766  1.00 40.37
ATOM   3655  O   ASN B  55      38.001  20.965  79.667  1.00 40.52
ATOM   3656  CB  ASN B  55      37.164  20.677  82.873  1.00 41.29
ATOM   3657  CG  ASN B  55      37.256  19.812  84.122  1.00 43.98
ATOM   3658  OD1 ASN B  55      37.765  18.695  84.086  1.00 44.30
ATOM   3659  ND2 ASN B  55      36.734  20.322  85.230  1.00 46.06
ATOM   3660  N   SER B  56      38.309  22.807  80.937  1.00 40.30
ATOM   3661  CA  SER B  56      38.134  23.754  79.844  1.00 40.41
ATOM   3662  C   SER B  56      39.214  23.578  78.761  1.00 39.69
ATOM   3663  O   SER B  56      38.920  23.637  77.562  1.00 36.54
ATOM   3664  CB  SER B  56      38.162  25.183  80.404  1.00 41.13
ATOM   3665  OG  SER B  56      37.938  26.143  79.386  1.00 45.33
ATOM   3666  N   ALA B  57      40.461  23.373  79.187  1.00 37.98
ATOM   3667  CA  ALA B  57      41.563  23.180  78.249  1.00 36.91
ATOM   3668  C   ALA B  57      41.302  21.944  77.391  1.00 38.62
ATOM   3669  O   ALA B  57      41.389  22.002  76.164  1.00 37.66
ATOM   3670  CB  ALA B  57      42.872  23.023  79.002  1.00 37.93
ATOM   3671  N   ILE B  58      40.992  20.825  78.040  1.00 37.57
ATOM   3672  CA  ILE B  58      40.704  19.588  77.328  1.00 35.66
ATOM   3673  C   ILE B  58      39.544  19.849  76.376  1.00 37.67
ATOM   3674  O   ILE B  58      39.643  19.632  75.165  1.00 38.85
ATOM   3675  CB  ILE B  58      40.289  18.479  78.303  1.00 35.61
ATOM   3676  CG1 ILE B  58      41.414  18.222  79.306  1.00 34.50
ATOM   3677  CG2 ILE B  58      39.931  17.228  77.538  1.00 33.24
ATOM   3678  CD1 ILE B  58      41.012  17.401  80.529  1.00 55.43
ATOM   3679  N   SER B  59      38.443  20.323  76.944  1.00 36.87
ATOM   3680  CA  SER B  59      37.247  20.644  76.184  1.00 37.46
ATOM   3681  C   SER B  59      37.548  21.445  74.911  1.00 37.96
ATOM   3682  O   SER B  59      36.998  21.158  73.850  1.00 39.00
ATOM   3683  CB  SER B  59      36.283  21.423  77.069  1.00 37.37
ATOM   3684  OG  SER B  59      35.314  22.086  76.282  1.00 38.44
ATOM   3685  N   ASP B  60      38.409  22.454  75.011  1.00 38.88
ATOM   3686  CA  ASP B  60      38.747  23.246  73.838  1.00 38.94
ATOM   3687  C   ASP B  60      39.468  22.367  72.824  1.00 40.61
ATOM   3688  O   ASP B  60      39.148  22.384  71.629  1.00 39.16
ATOM   3689  CB  ASP B  60      39.637  24.432  74.215  1.00 40.33
ATOM   3690  CG  ASP B  60      38.907  25.474  75.051  1.00 43.92
ATOM   3691  OD1 ASP B  60      37.660  25.561  74.958  1.00 41.91
ATOM   3692  OD2 ASP B  60      39.588  26.221  75.791  1.00 46.41
ATOM   3693  N   ALA B  61      40.435  21.594  73.316  1.00 40.49
ATOM   3694  CA  ALA B  61      41.228  20.694  72.486  1.00 38.45
ATOM   3695  C   ALA B  61      40.351  19.761  71.662  1.00 41.14
ATOM   3696  O   ALA B  61      40.609  19.531  70.471  1.00 37.87
ATOM   3697  CB  ALA B  61      42.143  19.887  73.357  1.00 38.84
ATOM   3698  N   LEU B  62      39.322  19.216  72.307  1.00 39.82
ATOM   3699  CA  LEU B  62      38.396  18.321  71.641  1.00 38.49
ATOM   3700  C   LEU B  62      37.477  19.131  70.726  1.00 40.71
ATOM   3701  O   LEU B  62      37.000  18.641  69.698  1.00 41.40
ATOM   3702  CB  LEU B  62      37.576  17.561  72.677  1.00 34.91
ATOM   3703  CG  LEU B  62      38.272  16.492  73.526  1.00 35.01
ATOM   3704  CD1 LEU B  62      37.226  15.837  74.416  1.00 30.33
ATOM   3705  CD2 LEU B  62      38.938  15.432  72.644  1.00 30.55
ATOM   3706  N   LYS B  63      37.229  20.379  71.102  1.00 41.41
ATOM   3707  CA  LYS B  63      36.382  21.239  70.296  1.00 43.97
ATOM   3708  C   LYS B  63      37.093  21.450  68.962  1.00 41.05
ATOM   3709  O   LYS B  63      36.484  21.350  67.904  1.00 40.52
ATOM   3710  CB  LYS B  63      36.156  22.571  71.016  1.00 48.36
ATOM   3711  CG  LYS B  63      35.001  23.408  70.486  1.00 56.46
ATOM   3712  CD  LYS B  63      35.373  24.153  69.210  1.00 66.38
ATOM   3713  CE  LYS B  63      34.306  25.183  68.833  1.00 72.12
ATOM   3714  NZ  LYS B  63      34.713  26.045  67.681  1.00 74.34
ATOM   3715  N   GLU B  64      38.390  21.729  69.020  1.00 41.68
ATOM   3716  CA  GLU B  64      39.181  21.934  67.815  1.00 40.34
ATOM   3717  C   GLU B  64      39.128  20.681  66.947  1.00 41.06
ATOM   3718  O   GLU B  64      38.714  20.741  65.789  1.00 40.10
ATOM   3719  CB  GLU B  64      40.630  22.246  68.183  1.00 39.00
ATOM   3720  CG  GLU B  64      41.554  22.405  66.996  1.00 41.63
ATOM   3721  CD  GLU B  64      42.924  22.926  67.385  1.00 43.63
ATOM   3722  OE1 GLU B  64      43.558  22.323  68.268  1.00 44.95
ATOM   3723  OE2 GLU B  64      43.373  23.939  66.804  1.00 48.46
ATOM   3724  N   ILE B  65      39.549  19.551  67.514  1.00 38.11
ATOM   3725  CA  ILE B  65      39.542  18.266  66.816  1.00 36.43
ATOM   3726  C   ILE B  65      38.236  18.028  66.068  1.00 37.93
ATOM   3727  O   ILE B  65      38.236  17.726  64.877  1.00 37.77
ATOM   3728  CB  ILE B  65      39.741  17.083  67.808  1.00 36.62
ATOM   3729  CG1 ILE B  65      41.188  17.043  68.283  1.00 32.49
ATOM   3730  CG2 ILE B  65      39.331  15.759  67.165  1.00 31.78
ATOM   3731  CD1 ILE B  65      41.439  16.175  69.514  1.00 55.43
ATOM   3732  N   ASP B  66      37.117  18.161  66.767  1.00 38.96
ATOM   3733  CA  ASP B  66      35.836  17.927  66.134  1.00 40.72
ATOM   3734  C   ASP B  66      35.443  18.917  65.050  1.00 41.92
ATOM   3735  O   ASP B  66      35.088  18.516  63.942  1.00 44.76
ATOM   3736  CB  ASP B  66      34.737  17.860  67.184  1.00 38.34
ATOM   3737  CG  ASP B  66      34.850  16.624  68.058  1.00 39.99
ATOM   3738  OD1 ASP B  66      35.194  15.543  67.518  1.00 37.16
ATOM   3739  OD2 ASP B  66      34.583  16.738  69.277  1.00 39.70
ATOM   3740  N   SER B  67      35.504  20.204  65.358  1.00 41.76
ATOM   3741  CA  SER B  67      35.130  21.227  64.392  1.00 43.35
ATOM   3742  C   SER B  67      36.027  21.261  63.161  1.00 43.65
ATOM   3743  O   SER B  67      35.774  22.009  62.229  1.00 46.64
ATOM   3744  CB  SER B  67      35.126  22.600  65.061  1.00 44.36
ATOM   3745  OG  SER B  67      36.406  22.923  65.567  1.00 48.83
ATOM   3746  N   SER B  68      37.072  20.450  63.153  1.00 44.79
ATOM   3747  CA  SER B  68      37.997  20.408  62.026  1.00 43.22
ATOM   3748  C   SER B  68      37.325  19.930  60.725  1.00 41.41
ATOM   3749  O   SER B  68      36.723  18.862  60.682  1.00 40.38
ATOM   3750  CB  SER B  68      39.178  19.498  62.379  1.00 42.25
ATOM   3751  OG  SER B  68      40.181  19.554  61.384  1.00 46.16
ATOM   3752  N   VAL B  69      37.446  20.729  59.667  1.00 39.20
ATOM   3753  CA  VAL B  69      36.859  20.401  58.365  1.00 38.56
ATOM   3754  C   VAL B  69      37.909  19.958  57.352  1.00 39.12
ATOM   3755  O   VAL B  69      38.982  20.560  57.247  1.00 37.31
ATOM   3756  CB  VAL B  69      36.106  21.612  57.792  1.00 37.29
ATOM   3757  CG1 VAL B  69      35.979  21.482  56.294  1.00 34.62
ATOM   3758  CG2 VAL B  69      34.727  21.702  58.424  1.00 35.86
ATOM   3759  N   LEU B  70      37.595  18.925  56.576  1.00 40.90
ATOM   3760  CA  LEU B  70      38.559  18.429  55.605  1.00 44.06
ATOM   3761  C   LEU B  70      38.060  18.386  54.163  1.00 42.29
ATOM   3762  O   LEU B  70      37.107  17.679  53.852  1.00 43.34
ATOM   3763  CB  LEU B  70      39.032  17.039  56.029  1.00 47.21
ATOM   3764  CG  LEU B  70      40.425  16.658  55.530  1.00 52.63
ATOM   3765  CD1 LEU B  70      41.468  17.586  56.134  1.00 56.39
ATOM   3766  CD2 LEU B  70      40.720  15.235  55.919  1.00 57.62
ATOM   3767  N   ASN B  71      38.722  19.137  53.280  1.00 42.23
ATOM   3768  CA  ASN B  71      38.351  19.191  51.858  1.00 42.06
ATOM   3769  C   ASN B  71      39.360  18.482  50.966  1.00 38.99
ATOM   3770  O   ASN B  71      40.511  18.896  50.870  1.00 38.17
ATOM   3771  CB  ASN B  71      38.237  20.640  51.397  1.00 44.73
ATOM   3772  CG  ASN B  71      37.244  21.425  52.214  1.00 48.17
ATOM   3773  OD1 ASN B  71      36.032  21.209  52.116  1.00 50.14
ATOM   3774  ND2 ASN B  71      37.752  22.337  53.039  1.00 48.50
ATOM   3775  N   VAL B  72      38.912  17.422  50.304  1.00 36.33
ATOM   3776  CA  VAL B  72      39.764  16.641  49.422  1.00 35.11
ATOM   3777  C   VAL B  72      39.292  16.779  47.977  1.00 36.66
ATOM   3778  O   VAL B  72      38.174  16.385  47.647  1.00 37.23
ATOM   3779  CB  VAL B  72      39.714  15.152  49.817  1.00 34.77
ATOM   3780  CG1 VAL B  72      40.611  14.319  48.906  1.00 31.64
ATOM   3781  CG2 VAL B  72      40.122  15.001  51.265  1.00 35.35
ATOM   3782  N   ALA B  73      40.142  17.335  47.115  1.00 36.62
ATOM   3783  CA  ALA B  73      39.800  17.505  45.702  1.00 34.59
ATOM   3784  C   ALA B  73      40.358  16.373  44.840  1.00 34.24
ATOM   3785  O   ALA B  73      41.544  16.063  44.895  1.00 31.64
ATOM   3786  CB  ALA B  73      40.318  18.838  45.195  1.00 33.93
ATOM   3787  N   VAL B  74      39.487  15.764  44.041  1.00 35.70
ATOM   3788  CA  VAL B  74      39.877  14.673  43.155  1.00 36.10
ATOM   3789  C   VAL B  74      39.555  15.045  41.709  1.00 39.98
ATOM   3790  O   VAL B  74      38.402  15.302  41.380  1.00 39.10
ATOM   3791  CB  VAL B  74      39.118  13.394  43.510  1.00 35.47
ATOM   3792  CG1 VAL B  74      39.606  12.249  42.638  1.00 32.87
ATOM   3793  CG2 VAL B  74      39.294  13.081  45.005  1.00 33.52
ATOM   3794  N   THR B  75      40.569  15.077  40.847  1.00 43.45
ATOM   3795  CA  THR B  75      40.358  15.437  39.450  1.00 46.12
ATOM   3796  C   THR B  75      40.928  14.399  38.489  1.00 50.68
ATOM   3797  O   THR B  75      41.722  13.545  38.881  1.00 52.24
ATOM   3798  CB  THR B  75      40.977  16.825  39.137  1.00 45.69
ATOM   3799  OG1 THR B  75      40.581  17.244  37.824  1.00 43.38
ATOM   3800  CG2 THR B  75      42.498  16.776  39.206  1.00 41.90
ATOM   3801  N   GLY B  76      40.514  14.482  37.226  1.00 55.60
ATOM   3802  CA  GLY B  76      40.978  13.547  36.216  1.00 59.86
ATOM   3803  C   GLY B  76      39.964  13.357  35.098  1.00 63.34
ATOM   3804  O   GLY B  76      38.817  13.793  35.206  1.00 64.52
ATOM   3805  N   GLU B  77      40.374  12.703  34.017  1.00 65.92
ATOM   3806  CA  GLU B  77      39.465  12.478  32.904  1.00 68.14
ATOM   3807  C   GLU B  77      38.494  11.355  33.228  1.00 66.14
ATOM   3808  O   GLU B  77      38.715  10.576  34.155  1.00 65.75
ATOM   3809  CB  GLU B  77      40.246  12.159  31.625  1.00 72.03
ATOM   3810  CG  GLU B  77      41.173  13.287  31.188  1.00 79.57
ATOM   3811  CD  GLU B  77      40.631  14.667  31.556  1.00 84.71
ATOM   3812  OE1 GLU B  77      39.459  14.966  31.224  1.00 86.96
ATOM   3813  OE2 GLU B  77      41.377  15.455  32.179  1.00 86.93
ATOM   3814  N   THR B  78      37.407  11.281  32.469  1.00 63.16
ATOM   3815  CA  THR B  78      36.406  10.248  32.696  1.00 61.60
ATOM   3816  C   THR B  78      37.036   8.863  32.542  1.00 59.32
ATOM   3817  O   THR B  78      38.009   8.690  31.802  1.00 59.08
ATOM   3818  CB  THR B  78      35.227  10.400  31.706  1.00 60.85
ATOM   3819  OG1 THR B  78      34.669  11.713  31.828  1.00 60.56
ATOM   3820  CG2 THR B  78      34.148   9.380  31.996  1.00 58.36
ATOM   3821  N   GLY B  79      36.492   7.884  33.257  1.00 59.51
ATOM   3822  CA  GLY B  79      37.021   6.533  33.180  1.00 58.80
ATOM   3823  C   GLY B  79      38.376   6.387  33.840  1.00 58.91
ATOM   3824  O   GLY B  79      39.064   5.384  33.651  1.00 58.28
ATOM   3825  N   SER B  80      38.760   7.389  34.620  1.00 59.02
ATOM   3826  CA  SER B  80      40.038   7.369  35.318  1.00 62.29
ATOM   3827  C   SER B  80      39.951   6.570  36.630  1.00 63.25
ATOM   3828  O   SER B  80      40.967   6.123  37.171  1.00 64.81
ATOM   3829  CB  SER B  80      40.487   8.803  35.608  1.00 62.88
ATOM   3830  OG  SER B  80      39.497   9.497  36.348  1.00 63.62
ATOM   3831  N   GLY B  81      38.733   6.390  37.128  1.00 64.06
ATOM   3832  CA  GLY B  81      38.531   5.662  38.369  1.00 62.65
ATOM   3833  C   GLY B  81      38.154   6.635  39.465  1.00 62.25
ATOM   3834  O   GLY B  81      38.019   6.267  40.631  1.00 64.96
ATOM   3835  N   LYS B  82      37.971   7.886  39.061  1.00 60.53
ATOM   3836  CA  LYS B  82      37.629   8.986  39.952  1.00 56.36
ATOM   3837  C   LYS B  82      36.411   8.748  40.847  1.00 55.66
ATOM   3838  O   LYS B  82      36.405   9.144  42.011  1.00 55.72
ATOM   3839  CB  LYS B  82      37.402  10.250  39.124  1.00 54.18
ATOM   3840  CG  LYS B  82      37.656  11.537  39.877  1.00 50.06
ATOM   3841  CD  LYS B  82      36.946  12.709  39.228  1.00 47.98
ATOM   3842  CE  LYS B  82      37.258  12.831  37.738  1.00 44.11
ATOM   3843  NZ  LYS B  82      36.512  13.971  37.125  1.00 42.05
ATOM   3844  N   SER B  83      35.379   8.110  40.310  1.00 52.50
ATOM   3845  CA  SER B  83      34.164   7.857  41.079  1.00 50.95
ATOM   3846  C   SER B  83      34.342   6.738  42.083  1.00 48.77
ATOM   3847  O   SER B  83      34.043   6.904  43.268  1.00 47.74
ATOM   3848  CB  SER B  83      33.001   7.510  40.149  1.00 50.29
ATOM   3849  OG  SER B  83      32.578   8.649  39.432  1.00 48.73
ATOM   3850  N   SER B  84      34.813   5.594  41.590  1.00 47.95
ATOM   3851  CA  SER B  84      35.051   4.427  42.428  1.00 47.26
ATOM   3852  C   SER B  84      35.951   4.828  43.593  1.00 44.60
ATOM   3853  O   SER B  84      35.763   4.374  44.720  1.00 44.89
ATOM   3854  CB  SER B  84      35.725   3.326  41.608  1.00 47.64
ATOM   3855  OG  SER B  84      34.979   3.030  40.439  1.00 53.98
ATOM   3856  N   PHE B  85      36.927   5.687  43.303  1.00 41.85
ATOM   3857  CA  PHE B  85      37.868   6.184  44.300  1.00 39.70
ATOM   3858  C   PHE B  85      37.140   6.928  45.418  1.00 38.57
ATOM   3859  O   PHE B  85      37.204   6.551  46.595  1.00 34.57
ATOM   3860  CB  PHE B  85      38.855   7.135  43.630  1.00 39.01
ATOM   3861  CG  PHE B  85      39.897   7.680  44.557  1.00 39.37
ATOM   3862  CD1 PHE B  85      40.948   6.872  44.994  1.00 39.19
ATOM   3863  CD2 PHE B  85      39.836   8.997  44.992  1.00 37.90
ATOM   3864  CE1 PHE B  85      41.930   7.372  45.848  1.00 38.20
ATOM   3865  CE2 PHE B  85      40.811   9.507  45.847  1.00 39.72
ATOM   3866  CZ  PHE B  85      41.863   8.690  46.276  1.00 37.50
ATOM   3867  N   ILE B  86      36.463   8.003  45.028  1.00 38.22
ATOM   3868  CA  ILE B  86      35.704   8.825  45.951  1.00 37.83
ATOM   3869  C   ILE B  86      34.692   7.995  46.736  1.00 40.21
ATOM   3870  O   ILE B  86      34.490   8.216  47.931  1.00 39.02
ATOM   3871  CB  ILE B  86      34.972   9.946  45.193  1.00 36.57
ATOM   3872  CG1 ILE B  86      35.970  11.040  44.818  1.00 37.10
ATOM   3873  CG2 ILE B  86      33.825  10.490  46.028  1.00 36.32
ATOM   3874  CD1 ILE B  86      36.623  11.794  45.991  1.00 55.43
ATOM   3875  N   ASN B  87      34.049   7.042  46.066  1.00 42.64
ATOM   3876  CA  ASN B  87      33.067   6.195  46.731  1.00 43.24
ATOM   3877  C   ASN B  87      33.755   5.240  47.691  1.00 41.58
ATOM   3878  O   ASN B  87      33.253   4.980  48.778  1.00 42.69
ATOM   3879  CB  ASN B  87      32.246   5.406  45.709  1.00 45.98
ATOM   3880  CG  ASN B  87      31.470   6.305  44.773  1.00 49.12
ATOM   3881  OD1 ASN B  87      30.911   7.318  45.190  1.00 47.04
ATOM   3882  ND2 ASN B  87      31.423   5.935  43.500  1.00 52.53
ATOM   3883  N   THR B  88      34.904   4.712  47.285  1.00 41.21
ATOM   3884  CA  THR B  88      35.656   3.807  48.141  1.00 42.69
ATOM   3885  C   THR B  88      36.078   4.539  49.417  1.00 40.95
ATOM   3886  O   THR B  88      35.990   3.984  50.508  1.00 39.48
ATOM   3887  CB  THR B  88      36.904   3.250  47.413  1.00 42.37
ATOM   3888  OG1 THR B  88      36.490   2.357  46.368  1.00 41.11
ATOM   3889  CG2 THR B  88      37.804   2.500  48.387  1.00 41.04
ATOM   3890  N   LEU B  89      36.518   5.788  49.286  1.00 42.23
ATOM   3891  CA  LEU B  89      36.924   6.557  50.462  1.00 44.63
ATOM   3892  C   LEU B  89      35.745   6.893  51.361  1.00 42.67
ATOM   3893  O   LEU B  89      35.928   7.340  52.483  1.00 42.37
ATOM   3894  CB  LEU B  89      37.623   7.866  50.062  1.00 46.24
ATOM   3895  CG  LEU B  89      39.132   7.858  49.798  1.00 49.66
ATOM   3896  CD1 LEU B  89      39.860   7.234  50.977  1.00 53.72
ATOM   3897  CD2 LEU B  89      39.429   7.074  48.543  1.00 57.16
ATOM   3898  N   ARG B  90      34.532   6.683  50.874  1.00 44.62
ATOM   3899  CA  ARG B  90      33.354   7.001  51.670  1.00 46.48
ATOM   3900  C   ARG B  90      32.621   5.752  52.159  1.00 47.16
ATOM   3901  O   ARG B  90      31.647   5.844  52.908  1.00 47.43
ATOM   3902  CB  ARG B  90      32.410   7.883  50.859  1.00 46.25
ATOM   3903  CG  ARG B  90      33.068   9.146  50.327  1.00 51.78
ATOM   3904  CD  ARG B  90      32.137   9.887  49.394  1.00 55.41
ATOM   3905  NE  ARG B  90      30.942  10.329  50.099  1.00 62.32
ATOM   3906  CZ  ARG B  90      29.812  10.708  49.508  1.00 64.09
ATOM   3907  NH1 ARG B  90      29.714  10.699  48.188  1.00 64.52
ATOM   3908  NH2 ARG B  90      28.775  11.095  50.239  1.00 64.36
ATOM   3909  N   GLY B  91      33.095   4.585  51.743  1.00 47.72
ATOM   3910  CA  GLY B  91      32.455   3.349  52.152  1.00 52.17
ATOM   3911  C   GLY B  91      31.130   3.126  51.447  1.00 54.61
ATOM   3912  O   GLY B  91      30.272   2.391  51.928  1.00 53.96
ATOM   3913  N   ILE B  92      30.955   3.766  50.299  1.00 57.58
ATOM   3914  CA  ILE B  92      29.727   3.616  49.538  1.00 61.69
ATOM   3915  C   ILE B  92      29.974   2.786  48.286  1.00 64.64
ATOM   3916  O   ILE B  92      31.059   2.828  47.703  1.00 64.77
ATOM   3917  CB  ILE B  92      29.169   4.983  49.122  1.00 60.50
ATOM   3918  CG1 ILE B  92      28.956   5.849  50.366  1.00 60.91
ATOM   3919  CG2 ILE B  92      27.878   4.803  48.349  1.00 60.89
ATOM   3920  CD1 ILE B  92      27.944   5.340  51.432  1.00 55.43
ATOM   3921  N   GLY B  93      28.969   2.016  47.890  1.00 69.95
ATOM   3922  CA  GLY B  93      29.100   1.203  46.699  1.00 75.05
ATOM   3923  C   GLY B  93      29.027   2.098  45.478  1.00 78.52
ATOM   3924  O   GLY B  93      28.613   3.254  45.577  1.00 81.61
ATOM   3925  N   ASN B  94      29.427   1.573  44.326  1.00 82.89
ATOM   3926  CA  ASN B  94      29.403   2.347  43.092  1.00 86.47
ATOM   3927  C   ASN B  94      27.998   2.480  42.501  1.00 88.74
ATOM   3928  O   ASN B  94      27.840   2.626  41.288  1.00 88.43
ATOM   3929  CB  ASN B  94      30.347   1.707  42.071  1.00 85.75
ATOM   3930  CG  ASN B  94      31.799   2.073  42.315  1.00 86.36
ATOM   3931  OD1 ASN B  94      32.234   2.225  43.455  1.00 85.99
ATOM   3932  ND2 ASN B  94      32.563   2.208  41.238  1.00 85.55
ATOM   3933  N   GLU B  95      26.984   2.446  43.364  1.00 89.44
ATOM   3934  CA  GLU B  95      25.595   2.554  42.927  1.00 92.25
ATOM   3935  C   GLU B  95      24.585   2.789  44.053  1.00 92.41
ATOM   3936  O   GLU B  95      23.383   2.832  43.804  1.00 91.09
ATOM   3937  CB  GLU B  95      25.198   1.299  42.144  1.00 94.12
ATOM   3938  CG  GLU B  95      25.809   0.007  42.670  1.00 98.39
ATOM   3939  CD  GLU B  95      25.794  -0.083  44.185  1.00101.94
ATOM   3940  OE1 GLU B  95      24.723   0.140  44.792  1.00105.14
ATOM   3941  OE2 GLU B  95      26.856  -0.384  44.769  1.00104.21
ATOM   3942  N   GLU B  96      25.065   2.924  45.286  1.00 93.54
ATOM   3943  CA  GLU B  96      24.188   3.179  46.429  1.00 93.47
ATOM   3944  C   GLU B  96      23.743   4.634  46.376  1.00 95.77
ATOM   3945  O   GLU B  96      24.463   5.484  45.853  1.00 99.22
ATOM   3946  CB  GLU B  96      24.928   2.932  47.747  1.00 90.67
ATOM   3947  CG  GLU B  96      25.142   1.471  48.100  1.00 83.81
ATOM   3948  CD  GLU B  96      25.918   1.301  49.392  1.00 80.49
ATOM   3949  OE1 GLU B  96      25.633   2.042  50.360  1.00 77.83
ATOM   3950  OE2 GLU B  96      26.808   0.424  49.442  1.00 79.89
ATOM   3951  N   GLU B  97      22.567   4.928  46.923  1.00101.60
ATOM   3952  CA  GLU B  97      22.065   6.299  46.910  1.00105.50
ATOM   3953  C   GLU B  97      23.072   7.251  47.535  1.00105.19
ATOM   3954  O   GLU B  97      23.421   7.122  48.709  1.00103.46
ATOM   3955  CB  GLU B  97      20.732   6.405  47.651  1.00110.76
ATOM   3956  CG  GLU B  97      20.122   7.798  47.582  1.00123.85
ATOM   3957  CD  GLU B  97      18.705   7.856  48.118  1.00129.23
ATOM   3958  OE1 GLU B  97      18.507   7.596  49.326  1.00130.96
ATOM   3959  OE2 GLU B  97      17.787   8.164  47.327  1.00130.89
ATOM   3960  N   GLY B  98      23.536   8.209  46.738  1.00 99.34
ATOM   3961  CA  GLY B  98      24.508   9.168  47.224  1.00 93.27
ATOM   3962  C   GLY B  98      25.909   8.856  46.730  1.00 85.02
ATOM   3963  O   GLY B  98      26.892   9.249  47.352  1.00 83.25
ATOM   3964  N   ALA B  99      26.005   8.144  45.613  1.00 78.84
ATOM   3965  CA  ALA B  99      27.305   7.797  45.056  1.00 72.81
ATOM   3966  C   ALA B  99      27.648   8.690  43.872  1.00 69.27
ATOM   3967  O   ALA B  99      26.762   9.206  43.187  1.00 67.41
ATOM   3968  CB  ALA B  99      27.323   6.332  44.622  1.00 72.99
ATOM   3969  N   ALA B 100      28.941   8.887  43.648  1.00 67.81
ATOM   3970  CA  ALA B 100      29.400   9.694  42.532  1.00 70.23
ATOM   3971  C   ALA B 100      29.219   8.858  41.264  1.00 71.33
ATOM   3972  O   ALA B 100      29.513   7.656  41.241  1.00 69.61
ATOM   3973  CB  ALA B 100      30.872  10.069  42.723  1.00 67.57
ATOM   3974  N   LYS B 101      28.723   9.495  40.209  1.00 76.28
ATOM   3975  CA  LYS B 101      28.491   8.805  38.947  1.00 83.39
ATOM   3976  C   LYS B 101      29.500   9.284  37.906  1.00 81.20
ATOM   3977  O   LYS B 101      30.093  10.355  38.047  1.00 81.69
ATOM   3978  CB  LYS B 101      27.064   9.085  38.465  1.00 87.78
ATOM   3979  CG  LYS B 101      26.411   7.956  37.683  1.00103.88
ATOM   3980  CD  LYS B 101      25.002   8.352  37.255  1.00118.21
ATOM   3981  CE  LYS B 101      24.225   7.176  36.682  1.00127.50
ATOM   3982  NZ  LYS B 101      23.929   6.144  37.715  1.00131.27
ATOM   3983  N   THR B 102      29.685   8.487  36.863  1.00 82.98
ATOM   3984  CA  THR B 102      30.620   8.823  35.798  1.00 84.94
ATOM   3985  C   THR B 102      30.084   9.914  34.871  1.00 84.97
ATOM   3986  O   THR B 102      28.884   9.988  34.603  1.00 86.81
ATOM   3987  CB  THR B 102      30.959   7.573  34.958  1.00 83.03
ATOM   3988  OG1 THR B 102      31.665   6.630  35.774  1.00 80.94
ATOM   3989  CG2 THR B 102      31.815   7.943  33.759  1.00 82.21
ATOM   3990  N   GLY B 103      30.989  10.765  34.398  1.00 87.59
ATOM   3991  CA  GLY B 103      30.620  11.840  33.498  1.00 90.62
ATOM   3992  C   GLY B 103      29.561  12.796  34.010  1.00 94.61
ATOM   3993  O   GLY B 103      29.309  13.828  33.388  1.00 96.26
ATOM   3994  N   VAL B 104      28.936  12.467  35.136  1.00 95.47
ATOM   3995  CA  VAL B 104      27.897  13.326  35.694  1.00 98.73
ATOM   3996  C   VAL B 104      28.427  14.739  35.936  1.00 97.69
ATOM   3997  O   VAL B 104      27.809  15.717  35.519  1.00 97.29
ATOM   3998  CB  VAL B 104      27.334  12.747  37.021  1.00 99.67
ATOM   3999  CG1 VAL B 104      28.425  12.695  38.083  1.00101.58
ATOM   4000  CG2 VAL B 104      26.159  13.586  37.498  1.00100.44
ATOM   4001  N   VAL B 105      29.580  14.838  36.589  1.00 96.44
ATOM   4002  CA  VAL B 105      30.198  16.128  36.887  1.00 94.31
ATOM   4003  C   VAL B 105      30.851  16.726  35.639  1.00 95.96
ATOM   4004  O   VAL B 105      30.998  17.944  35.522  1.00 96.32
ATOM   4005  CB  VAL B 105      31.276  15.987  38.004  1.00 92.78
ATOM   4006  CG1 VAL B 105      30.648  15.389  39.264  1.00 88.78
ATOM   4007  CG2 VAL B 105      32.427  15.111  37.520  1.00 86.77
ATOM   4008  N   GLU B 106      31.237  15.852  34.712  1.00 98.60
ATOM   4009  CA  GLU B 106      31.880  16.261  33.467  1.00 98.46
ATOM   4010  C   GLU B 106      30.917  17.087  32.623  1.00101.22
ATOM   4011  O   GLU B 106      31.272  18.157  32.126  1.00102.48
ATOM   4012  CB  GLU B 106      32.324  15.024  32.682  1.00101.56
ATOM   4013  CG  GLU B 106      33.090  14.005  33.516  1.00 99.53
ATOM   4014  CD  GLU B 106      34.457  14.497  33.951  1.00 96.18
ATOM   4015  OE1 GLU B 106      34.671  15.722  33.987  1.00 93.95
ATOM   4016  OE2 GLU B 106      35.318  13.653  34.273  1.00 93.64
ATOM   4017  N   VAL B 107      29.698  16.577  32.467  1.00 98.99
ATOM   4018  CA  VAL B 107      28.671  17.268  31.699  1.00 93.32
ATOM   4019  C   VAL B 107      28.357  18.585  32.399  1.00 93.80
ATOM   4020  O   VAL B 107      28.303  19.643  31.770  1.00 92.54
ATOM   4021  CB  VAL B 107      27.380  16.435  31.618  1.00 97.25
ATOM   4022  CG1 VAL B 107      26.389  17.109  30.685  1.00 95.67
ATOM   4023  CG2 VAL B 107      27.694  15.024  31.145  1.00 94.11
ATOM   4024  N   THR B 108      28.155  18.502  33.713  1.00 88.97
ATOM   4025  CA  THR B 108      27.856  19.667  34.545  1.00 83.04
ATOM   4026  C   THR B 108      28.922  20.744  34.384  1.00 81.07
ATOM   4027  O   THR B 108      28.611  21.936  34.318  1.00 78.93
ATOM   4028  CB  THR B 108      27.792  19.276  36.041  1.00 82.40
ATOM   4029  OG1 THR B 108      26.685  18.394  36.259  1.00 78.70
ATOM   4030  CG2 THR B 108      27.633  20.515  36.919  1.00 78.84
ATOM   4031  N   MET B 109      30.178  20.308  34.322  1.00 80.03
ATOM   4032  CA  MET B 109      31.312  21.212  34.193  1.00 79.81
ATOM   4033  C   MET B 109      31.444  22.045  35.459  1.00 77.35
ATOM   4034  O   MET B 109      31.797  23.230  35.421  1.00 77.61
ATOM   4035  CB  MET B 109      31.145  22.114  32.970  1.00 79.68
ATOM   4036  CG  MET B 109      31.337  21.388  31.653  1.00 84.55
ATOM   4037  SD  MET B 109      31.203  22.498  30.248  1.00 90.34
ATOM   4038  CE  MET B 109      32.647  23.570  30.505  1.00 94.62
ATOM   4039  N   GLU B 110      31.149  21.407  36.587  1.00 77.69
ATOM   4040  CA  GLU B 110      31.240  22.051  37.890  1.00 78.57
ATOM   4041  C   GLU B 110      31.529  21.013  38.975  1.00 73.61
ATOM   4042  O   GLU B 110      31.041  19.879  38.914  1.00 72.56
ATOM   4043  CB  GLU B 110      29.946  22.805  38.198  1.00 82.54
ATOM   4044  CG  GLU B 110      29.758  24.057  37.353  1.00 97.05
ATOM   4045  CD  GLU B 110      28.366  24.644  37.474  1.00105.97
ATOM   4046  OE1 GLU B 110      27.951  24.974  38.606  1.00112.49
ATOM   4047  OE2 GLU B 110      27.686  24.775  36.434  1.00112.15
ATOM   4048  N   ARG B 111      32.335  21.416  39.955  1.00 71.38
ATOM   4049  CA  ARG B 111      32.723  20.549  41.062  1.00 69.93
ATOM   4050  C   ARG B 111      31.550  20.181  41.948  1.00 69.91
ATOM   4051  O   ARG B 111      30.807  21.054  42.385  1.00 70.66
ATOM   4052  CB  ARG B 111      33.780  21.236  41.922  1.00 64.96
ATOM   4053  CG  ARG B 111      33.279  22.441  42.701  1.00 61.79
ATOM   4054  CD  ARG B 111      34.388  22.993  43.583  1.00 60.96
ATOM   4055  NE  ARG B 111      33.896  23.888  44.627  1.00 58.50
ATOM   4056  CZ  ARG B 111      34.643  24.327  45.636  1.00 59.25
ATOM   4057  NH1 ARG B 111      35.913  23.953  45.730  1.00 57.52
ATOM   4058  NH2 ARG B 111      34.124  25.132  46.554  1.00 59.06
ATOM   4059  N   HIS B 112      31.393  18.889  42.222  1.00 69.25
ATOM   4060  CA  HIS B 112      30.307  18.413  43.073  1.00 71.15
ATOM   4061  C   HIS B 112      30.872  17.801  44.352  1.00 65.59
ATOM   4062  O   HIS B 112      31.609  16.818  44.306  1.00 65.76
ATOM   4063  CB  HIS B 112      29.464  17.377  42.331  1.00 83.21
ATOM   4064  CG  HIS B 112      28.257  16.930  43.092  1.00 98.21
ATOM   4065  ND1 HIS B 112      28.341  16.236  44.279  1.00105.67
ATOM   4066  CD2 HIS B 112      26.936  17.096  42.846  1.00105.65
ATOM   4067  CE1 HIS B 112      27.123  15.994  44.733  1.00111.80
ATOM   4068  NE2 HIS B 112      26.252  16.505  43.882  1.00111.62
ATOM   4069  N   PRO B 113      30.535  18.376  45.516  1.00 57.70
ATOM   4070  CA  PRO B 113      31.043  17.843  46.779  1.00 55.89
ATOM   4071  C   PRO B 113      30.344  16.570  47.238  1.00 55.39
ATOM   4072  O   PRO B 113      29.203  16.305  46.876  1.00 53.62
ATOM   4073  CB  PRO B 113      30.819  18.998  47.748  1.00 53.37
ATOM   4074  CG  PRO B 113      29.549  19.586  47.248  1.00 52.21
ATOM   4075  CD  PRO B 113      29.744  19.599  45.745  1.00 55.92
ATOM   4076  N   TYR B 114      31.046  15.777  48.033  1.00 55.16
ATOM   4077  CA  TYR B 114      30.481  14.551  48.568  1.00 56.50
ATOM   4078  C   TYR B 114      30.930  14.424  50.013  1.00 57.08
ATOM   4079  O   TYR B 114      32.050  13.997  50.292  1.00 57.60
ATOM   4080  CB  TYR B 114      30.937  13.336  47.761  1.00 56.53
ATOM   4081  CG  TYR B 114      30.413  13.297  46.341  1.00 60.14
ATOM   4082  CD1 TYR B 114      31.000  14.069  45.335  1.00 60.47
ATOM   4083  CD2 TYR B 114      29.326  12.493  45.997  1.00 60.96
ATOM   4084  CE1 TYR B 114      30.515  14.040  44.024  1.00 61.05
ATOM   4085  CE2 TYR B 114      28.834  12.454  44.691  1.00 61.52
ATOM   4086  CZ  TYR B 114      29.431  13.230  43.708  1.00 61.63
ATOM   4087  OH  TYR B 114      28.937  13.209  42.422  1.00 61.10
ATOM   4088  N   LYS B 115      30.050  14.825  50.927  1.00 55.89
ATOM   4089  CA  LYS B 115      30.319  14.760  52.358  1.00 55.55
ATOM   4090  C   LYS B 115      30.414  13.302  52.794  1.00 52.27
ATOM   4091  O   LYS B 115      29.719  12.439  52.252  1.00 51.60
ATOM   4092  CB  LYS B 115      29.186  15.434  53.133  1.00 59.99
ATOM   4093  CG  LYS B 115      28.966  16.900  52.809  1.00 65.88
ATOM   4094  CD  LYS B 115      27.594  17.363  53.282  1.00 72.51
ATOM   4095  CE  LYS B 115      26.477  16.637  52.526  1.00 77.74
ATOM   4096  NZ  LYS B 115      25.110  17.110  52.903  1.00 79.56
ATOM   4097  N   HIS B 116      31.273  13.017  53.766  1.00 48.88
ATOM   4098  CA  HIS B 116      31.386  11.649  54.240  1.00 44.45
ATOM   4099  C   HIS B 116      30.105  11.352  54.996  1.00 44.09
ATOM   4100  O   HIS B 116      29.625  12.182  55.774  1.00 41.44
ATOM   4101  CB  HIS B 116      32.598  11.472  55.156  1.00 40.43
ATOM   4102  CG  HIS B 116      32.875  10.043  55.512  1.00 37.71
ATOM   4103  ND1 HIS B 116      32.201   9.377  56.515  1.00 36.84
ATOM   4104  CD2 HIS B 116      33.729   9.141  54.973  1.00 35.82
ATOM   4105  CE1 HIS B 116      32.629   8.130  56.578  1.00 34.39
ATOM   4106  NE2 HIS B 116      33.556   7.961  55.654  1.00 35.76
ATOM   4107  N   PRO B 117      29.534  10.158  54.779  1.00 43.53
ATOM   4108  CA  PRO B 117      28.293   9.719  55.420  1.00 44.89
ATOM   4109  C   PRO B 117      28.256   9.874  56.931  1.00 46.77
ATOM   4110  O   PRO B 117      27.267  10.353  57.490  1.00 47.86
ATOM   4111  CB  PRO B 117      28.191   8.248  55.017  1.00 42.88
ATOM   4112  CG  PRO B 117      28.923   8.177  53.753  1.00 44.14
ATOM   4113  CD  PRO B 117      30.120   9.057  53.999  1.00 42.94
ATOM   4114  N   ASN B 118      29.344   9.474  57.580  1.00 47.04
ATOM   4115  CA  ASN B 118      29.426   9.490  59.032  1.00 49.82
ATOM   4116  C   ASN B 118      30.220  10.648  59.627  1.00 47.54
ATOM   4117  O   ASN B 118      30.009  11.022  60.782  1.00 46.24
ATOM   4118  CB  ASN B 118      29.996   8.142  59.487  1.00 55.22
ATOM   4119  CG  ASN B 118      29.321   6.961  58.784  1.00 60.56
ATOM   4120  OD1 ASN B 118      29.970   5.978  58.430  1.00 65.14
ATOM   4121  ND2 ASN B 118      28.010   7.059  58.582  1.00 63.88
ATOM   4122  N   ILE B 119      31.137  11.200  58.842  1.00 46.87
ATOM   4123  CA  ILE B 119      31.954  12.330  59.273  1.00 46.21
ATOM   4124  C   ILE B 119      31.678  13.414  58.242  1.00 46.32
ATOM   4125  O   ILE B 119      32.446  13.580  57.301  1.00 46.52
ATOM   4126  CB  ILE B 119      33.478  11.996  59.236  1.00 45.82
ATOM   4127  CG1 ILE B 119      33.746  10.627  59.868  1.00 42.46
ATOM   4128  CG2 ILE B 119      34.273  13.083  59.972  1.00 42.71
ATOM   4129  CD1 ILE B 119      33.331  10.432  61.352  1.00 55.43
ATOM   4130  N   PRO B 120      30.564  14.150  58.390  1.00 45.89
ATOM   4131  CA  PRO B 120      30.189  15.220  57.455  1.00 46.58
ATOM   4132  C   PRO B 120      31.258  16.290  57.263  1.00 45.88
ATOM   4133  O   PRO B 120      31.211  17.057  56.302  1.00 46.07
ATOM   4134  CB  PRO B 120      28.914  15.787  58.076  1.00 45.91
ATOM   4135  CG  PRO B 120      28.307  14.580  58.735  1.00 47.35
ATOM   4136  CD  PRO B 120      29.512  13.958  59.405  1.00 46.58
ATOM   4137  N   ASN B 121      32.219  16.332  58.178  1.00 43.64
ATOM   4138  CA  ASN B 121      33.294  17.313  58.111  1.00 44.02
ATOM   4139  C   ASN B 121      34.350  16.948  57.074  1.00 42.06
ATOM   4140  O   ASN B 121      35.196  17.778  56.725  1.00 42.13
ATOM   4141  CB  ASN B 121      33.930  17.493  59.490  1.00 48.69
ATOM   4142  CG  ASN B 121      33.060  18.311  60.428  1.00 50.58
ATOM   4143  OD1 ASN B 121      31.866  18.058  60.556  1.00 54.17
ATOM   4144  ND2 ASN B 121      33.659  19.294  61.093  1.00 53.60
ATOM   4145  N   VAL B 122      34.304  15.709  56.592  1.00 41.17
ATOM   4146  CA  VAL B 122      35.230  15.253  55.556  1.00 41.54
ATOM   4147  C   VAL B 122      34.478  15.355  54.226  1.00 39.66
ATOM   4148  O   VAL B 122      33.455  14.693  54.023  1.00 39.03
ATOM   4149  CB  VAL B 122      35.704  13.784  55.790  1.00 40.36
ATOM   4150  CG1 VAL B 122      36.432  13.256  54.558  1.00 38.11
ATOM   4151  CG2 VAL B 122      36.645  13.727  56.978  1.00 40.49
ATOM   4152  N   VAL B 123      34.990  16.195  53.331  1.00 37.93
ATOM   4153  CA  VAL B 123      34.364  16.415  52.038  1.00 41.13
ATOM   4154  C   VAL B 123      35.233  16.082  50.824  1.00 41.85
ATOM   4155  O   VAL B 123      36.364  16.553  50.712  1.00 42.36
ATOM   4156  CB  VAL B 123      33.926  17.885  51.910  1.00 41.09
ATOM   4157  CG1 VAL B 123      33.014  18.052  50.706  1.00 38.45
ATOM   4158  CG2 VAL B 123      33.247  18.334  53.192  1.00 40.71
ATOM   4159  N   PHE B 124      34.697  15.278  49.911  1.00 43.75
ATOM   4160  CA  PHE B 124      35.416  14.918  48.694  1.00 45.99
ATOM   4161  C   PHE B 124      34.840  15.713  47.521  1.00 46.78
ATOM   4162  O   PHE B 124      33.658  15.608  47.225  1.00 48.23
ATOM   4163  CB  PHE B 124      35.287  13.417  48.439  1.00 45.44
ATOM   4164  CG  PHE B 124      35.802  12.586  49.565  1.00 47.57
ATOM   4165  CD1 PHE B 124      34.957  12.180  50.590  1.00 49.00
ATOM   4166  CD2 PHE B 124      37.157  12.267  49.646  1.00 48.09
ATOM   4167  CE1 PHE B 124      35.456  11.472  51.691  1.00 49.10
ATOM   4168  CE2 PHE B 124      37.666  11.563  50.738  1.00 47.98
ATOM   4169  CZ  PHE B 124      36.812  11.166  51.763  1.00 47.60
ATOM   4170  N   TRP B 125      35.673  16.517  46.862  1.00 46.47
ATOM   4171  CA  TRP B 125      35.218  17.335  45.741  1.00 46.28
ATOM   4172  C   TRP B 125      35.556  16.778  44.372  1.00 48.37
ATOM   4173  O   TRP B 125      36.687  16.913  43.899  1.00 50.12
ATOM   4174  CB  TRP B 125      35.799  18.739  45.837  1.00 46.10
ATOM   4175  CG  TRP B 125      35.326  19.493  47.007  1.00 42.72
ATOM   4176  CD1 TRP B 125      35.820  19.435  48.267  1.00 42.75
ATOM   4177  CD2 TRP B 125      34.235  20.413  47.038  1.00 43.47
ATOM   4178  NE1 TRP B 125      35.106  20.269  49.095  1.00 43.90
ATOM   4179  CE2 TRP B 125      34.124  20.881  48.362  1.00 43.13
ATOM   4180  CE3 TRP B 125      33.334  20.890  46.070  1.00 41.70
ATOM   4181  CZ2 TRP B 125      33.148  21.803  48.752  1.00 42.73
ATOM   4182  CZ3 TRP B 125      32.368  21.804  46.454  1.00 41.57
ATOM   4183  CH2 TRP B 125      32.283  22.253  47.787  1.00 42.54
ATOM   4184  N   ASP B 126      34.572  16.168  43.721  1.00 48.88
ATOM   4185  CA  ASP B 126      34.794  15.613  42.398  1.00 48.93
ATOM   4186  C   ASP B 126      34.887  16.764  41.398  1.00 47.66
ATOM   4187  O   ASP B 126      33.885  17.425  41.119  1.00 46.78
ATOM   4188  CB  ASP B 126      33.634  14.701  42.005  1.00 51.57
ATOM   4189  CG  ASP B 126      33.955  13.849  40.795  1.00 55.77
ATOM   4190  OD1 ASP B 126      34.633  14.344  39.869  1.00 56.17
ATOM   4191  OD2 ASP B 126      33.521  12.679  40.769  1.00 59.56
ATOM   4192  N   LEU B 127      36.082  17.015  40.868  1.00 46.01
ATOM   4193  CA  LEU B 127      36.250  18.095  39.899  1.00 43.56
ATOM   4194  C   LEU B 127      36.158  17.580  38.463  1.00 44.40
ATOM   4195  O   LEU B 127      36.617  16.472  38.147  1.00 43.22
ATOM   4196  CB  LEU B 127      37.587  18.812  40.104  1.00 39.09
ATOM   4197  CG  LEU B 127      37.875  19.364  41.508  1.00 36.41
ATOM   4198  CD1 LEU B 127      38.981  20.403  41.458  1.00 32.86
ATOM   4199  CD2 LEU B 127      36.634  20.002  42.058  1.00 36.47
ATOM   4200  N   PRO B 128      35.554  18.381  37.572  1.00 45.71
ATOM   4201  CA  PRO B 128      35.392  18.021  36.161  1.00 45.66
ATOM   4202  C   PRO B 128      36.756  17.865  35.510  1.00 45.68
ATOM   4203  O   PRO B 128      37.652  18.670  35.764  1.00 45.95
ATOM   4204  CB  PRO B 128      34.643  19.216  35.571  1.00 44.99
ATOM   4205  CG  PRO B 128      34.020  19.876  36.754  1.00 47.45
ATOM   4206  CD  PRO B 128      35.055  19.741  37.822  1.00 46.42
ATOM   4207  N   GLY B 129      36.923  16.837  34.683  1.00 46.79
ATOM   4208  CA  GLY B 129      38.194  16.664  34.006  1.00 48.68
ATOM   4209  C   GLY B 129      38.417  17.946  33.228  1.00 50.85
ATOM   4210  O   GLY B 129      37.479  18.468  32.617  1.00 51.70
ATOM   4211  N   ILE B 130      39.630  18.482  33.255  1.00 51.87
ATOM   4212  CA  ILE B 130      39.885  19.718  32.532  1.00 50.35
ATOM   4213  C   ILE B 130      39.612  19.525  31.044  1.00 56.13
ATOM   4214  O   ILE B 130      39.364  20.488  30.320  1.00 56.38
ATOM   4215  CB  ILE B 130      41.332  20.187  32.718  1.00 45.11
ATOM   4216  CG1 ILE B 130      41.480  21.615  32.184  1.00 41.40
ATOM   4217  CG2 ILE B 130      42.272  19.236  32.000  1.00 44.54
ATOM   4218  CD1 ILE B 130      40.448  22.643  32.435  1.00 55.43
ATOM   4219  N   GLY B 131      39.649  18.273  30.599  1.00 59.45
ATOM   4220  CA  GLY B 131      39.404  17.972  29.200  1.00 63.49
ATOM   4221  C   GLY B 131      38.011  18.357  28.740  1.00 66.89
ATOM   4222  O   GLY B 131      37.810  18.753  27.593  1.00 68.72
ATOM   4223  N   SER B 132      37.040  18.242  29.638  1.00 69.44
ATOM   4224  CA  SER B 132      35.668  18.581  29.304  1.00 70.84
ATOM   4225  C   SER B 132      35.280  19.955  29.844  1.00 72.40
ATOM   4226  O   SER B 132      34.157  20.157  30.302  1.00 71.55
ATOM   4227  CB  SER B 132      34.714  17.506  29.839  1.00 69.79
ATOM   4228  OG  SER B 132      34.810  17.378  31.245  1.00 67.45
ATOM   4229  N   THR B 133      36.224  20.893  29.789  1.00 74.62
ATOM   4230  CA  THR B 133      35.999  22.266  30.241  1.00 78.13
ATOM   4231  C   THR B 133      36.728  23.187  29.276  1.00 79.77
ATOM   4232  O   THR B 133      37.786  22.832  28.751  1.00 82.88
ATOM   4233  CB  THR B 133      36.561  22.519  31.653  1.00 78.82
ATOM   4234  OG1 THR B 133      37.984  22.353  31.635  1.00 79.17
ATOM   4235  CG2 THR B 133      35.949  21.552  32.659  1.00 79.10
ATOM   4236  N   ASN B 134      36.171  24.365  29.033  1.00 82.49
ATOM   4237  CA  ASN B 134      36.805  25.299  28.112  1.00 83.37
ATOM   4238  C   ASN B 134      37.728  26.224  28.881  1.00 81.17
ATOM   4239  O   ASN B 134      37.822  27.420  28.595  1.00 80.14
ATOM   4240  CB  ASN B 134      35.741  26.097  27.361  1.00 85.49
ATOM   4241  CG  ASN B 134      34.700  25.204  26.710  1.00 89.82
ATOM   4242  OD1 ASN B 134      33.757  24.758  27.361  1.00 91.67
ATOM   4243  ND2 ASN B 134      34.882  24.923  25.424  1.00 92.15
ATOM   4244  N   PHE B 135      38.416  25.642  29.858  1.00 75.48
ATOM   4245  CA  PHE B 135      39.343  26.370  30.711  1.00 73.13
ATOM   4246  C   PHE B 135      40.765  25.845  30.586  1.00 72.41
ATOM   4247  O   PHE B 135      40.999  24.634  30.594  1.00 67.18
ATOM   4248  CB  PHE B 135      38.904  26.260  32.173  1.00 74.90
ATOM   4249  CG  PHE B 135      37.631  26.991  32.481  1.00 76.09
ATOM   4250  CD1 PHE B 135      36.682  26.428  33.325  1.00 76.43
ATOM   4251  CD2 PHE B 135      37.385  28.250  31.938  1.00 76.65
ATOM   4252  CE1 PHE B 135      35.504  27.107  33.626  1.00 77.34
ATOM   4253  CE2 PHE B 135      36.212  28.939  32.231  1.00 77.57
ATOM   4254  CZ  PHE B 135      35.270  28.366  33.078  1.00 77.99
ATOM   4255  N   PRO B 136      41.734  26.757  30.445  1.00 66.85
ATOM   4256  CA  PRO B 136      43.133  26.342  30.331  1.00 67.46
ATOM   4257  C   PRO B 136      43.580  26.019  31.757  1.00 68.58
ATOM   4258  O   PRO B 136      42.915  26.417  32.715  1.00 64.46
ATOM   4259  CB  PRO B 136      43.825  27.589  29.786  1.00 64.62
ATOM   4260  CG  PRO B 136      42.702  28.377  29.148  1.00 65.13
ATOM   4261  CD  PRO B 136      41.580  28.180  30.111  1.00 65.27
ATOM   4262  N   PRO B 137      44.705  25.304  31.919  1.00 69.78
ATOM   4263  CA  PRO B 137      45.229  24.931  33.238  1.00 66.54
ATOM   4264  C   PRO B 137      45.022  25.947  34.368  1.00 67.02
ATOM   4265  O   PRO B 137      44.310  25.676  35.332  1.00 68.47
ATOM   4266  CB  PRO B 137      46.699  24.675  32.948  1.00 70.16
ATOM   4267  CG  PRO B 137      46.626  24.011  31.605  1.00 69.55
ATOM   4268  CD  PRO B 137      45.630  24.873  30.853  1.00 68.46
ATOM   4269  N   ASP B 138      45.637  27.115  34.252  1.00 69.44
ATOM   4270  CA  ASP B 138      45.514  28.124  35.295  1.00 69.58
ATOM   4271  C   ASP B 138      44.098  28.618  35.564  1.00 65.46
ATOM   4272  O   ASP B 138      43.730  28.852  36.716  1.00 65.93
ATOM   4273  CB  ASP B 138      46.445  29.289  34.983  1.00 73.13
ATOM   4274  CG  ASP B 138      47.897  28.904  35.141  1.00 79.35
ATOM   4275  OD1 ASP B 138      48.344  28.576  36.242  1.00 84.49
ATOM   4276  OD2 ASP B 138      48.645  28.925  34.042  1.00 83.67
ATOM   4277  N   THR B 139      43.302  28.777  34.513  1.00 61.23
ATOM   4278  CA  THR B 139      41.925  29.223  34.683  1.00 59.15
ATOM   4279  C   THR B 139      41.158  28.098  35.376  1.00 56.69
ATOM   4280  O   THR B 139      40.313  28.334  36.234  1.00 56.34
ATOM   4281  CB  THR B 139      41.254  29.521  33.325  1.00 59.28
ATOM   4282  OG1 THR B 139      41.975  30.562  32.656  1.00 58.24
ATOM   4283  CG2 THR B 139      39.809  29.960  33.526  1.00 55.37
ATOM   4284  N   TYR B 140      41.465  26.868  34.988  1.00 57.06
ATOM   4285  CA  TYR B 140      40.828  25.695  35.571  1.00 55.04
ATOM   4286  C   TYR B 140      40.973  25.741  37.090  1.00 53.99
ATOM   4287  O   TYR B 140      39.993  25.854  37.820  1.00 53.89
ATOM   4288  CB  TYR B 140      41.492  24.430  35.030  1.00 53.64
ATOM   4289  CG  TYR B 140      40.909  23.154  35.579  1.00 54.45
ATOM   4290  CD1 TYR B 140      39.689  22.671  35.116  1.00 54.26
ATOM   4291  CD2 TYR B 140      41.564  22.439  36.584  1.00 53.23
ATOM   4292  CE1 TYR B 140      39.128  21.508  35.638  1.00 54.05
ATOM   4293  CE2 TYR B 140      41.012  21.278  37.112  1.00 53.23
ATOM   4294  CZ  TYR B 140      39.793  20.820  36.632  1.00 53.27
ATOM   4295  OH  TYR B 140      39.231  19.676  37.143  1.00 53.92
ATOM   4296  N   LEU B 141      42.212  25.652  37.554  1.00 53.61
ATOM   4297  CA  LEU B 141      42.511  25.680  38.979  1.00 55.99
ATOM   4298  C   LEU B 141      41.815  26.844  39.658  1.00 56.88
ATOM   4299  O   LEU B 141      41.244  26.694  40.740  1.00 56.39
ATOM   4300  CB  LEU B 141      44.024  25.784  39.192  1.00 53.13
ATOM   4301  CG  LEU B 141      44.808  24.605  38.607  1.00 50.75
ATOM   4302  CD1 LEU B 141      46.299  24.925  38.598  1.00 50.27
ATOM   4303  CD2 LEU B 141      44.506  23.342  39.411  1.00 47.47
ATOM   4304  N   GLU B 142      41.869  28.005  39.016  1.00 60.34
ATOM   4305  CA  GLU B 142      41.238  29.207  39.545  1.00 64.95
ATOM   4306  C   GLU B 142      39.740  28.951  39.739  1.00 61.71
ATOM   4307  O   GLU B 142      39.205  29.158  40.824  1.00 62.45
ATOM   4308  CB  GLU B 142      41.467  30.365  38.580  1.00 70.84
ATOM   4309  CG  GLU B 142      41.258  31.736  39.170  1.00 87.70
ATOM   4310  CD  GLU B 142      41.725  32.826  38.230  1.00 98.49
ATOM   4311  OE1 GLU B 142      41.222  32.876  37.087  1.00106.02
ATOM   4312  OE2 GLU B 142      42.598  33.625  38.627  1.00106.41
ATOM   4313  N   LYS B 143      39.065  28.484  38.694  1.00 61.21
ATOM   4314  CA  LYS B 143      37.638  28.199  38.803  1.00 62.12
ATOM   4315  C   LYS B 143      37.355  27.094  39.823  1.00 60.23
ATOM   4316  O   LYS B 143      36.352  27.140  40.541  1.00 59.90
ATOM   4317  CB  LYS B 143      37.059  27.792  37.444  1.00 63.08
ATOM   4318  CG  LYS B 143      36.331  28.902  36.687  1.00 70.74
ATOM   4319  CD  LYS B 143      37.276  29.962  36.120  1.00 79.38
ATOM   4320  CE  LYS B 143      37.755  30.944  37.180  1.00 84.55
ATOM   4321  NZ  LYS B 143      38.598  32.029  36.597  1.00 87.22
ATOM   4322  N   MET B 144      38.241  26.108  39.896  1.00 58.35
ATOM   4323  CA  MET B 144      38.057  25.004  40.830  1.00 55.79
ATOM   4324  C   MET B 144      38.441  25.333  42.275  1.00 54.74
ATOM   4325  O   MET B 144      38.366  24.466  43.143  1.00 53.69
ATOM   4326  CB  MET B 144      38.832  23.778  40.345  1.00 55.55
ATOM   4327  CG  MET B 144      38.385  23.265  38.982  1.00 55.87
ATOM   4328  SD  MET B 144      36.616  22.823  38.905  1.00 59.50
ATOM   4329  CE  MET B 144      35.914  24.300  38.129  1.00 59.92
ATOM   4330  N   LYS B 145      38.847  26.579  42.528  1.00 55.16
ATOM   4331  CA  LYS B 145      39.222  27.028  43.875  1.00 54.97
ATOM   4332  C   LYS B 145      40.261  26.113  44.511  1.00 53.50
ATOM   4333  O   LYS B 145      40.013  25.499  45.554  1.00 52.99
ATOM   4334  CB  LYS B 145      37.977  27.095  44.769  1.00 56.30
ATOM   4335  CG  LYS B 145      36.930  28.089  44.299  1.00 62.24
ATOM   4336  CD  LYS B 145      35.584  27.815  44.940  1.00 67.63
ATOM   4337  CE  LYS B 145      34.484  28.659  44.307  1.00 69.87
ATOM   4338  NZ  LYS B 145      33.127  28.276  44.796  1.00 70.23
ATOM   4339  N   PHE B 146      41.426  26.047  43.877  1.00 51.24
ATOM   4340  CA  PHE B 146      42.539  25.201  44.306  1.00 50.40
ATOM   4341  C   PHE B 146      43.051  25.364  45.741  1.00 50.33
ATOM   4342  O   PHE B 146      43.326  24.379  46.422  1.00 49.71
ATOM   4343  CB  PHE B 146      43.707  25.407  43.346  1.00 49.06
ATOM   4344  CG  PHE B 146      44.964  24.713  43.766  1.00 48.40
ATOM   4345  CD1 PHE B 146      45.209  23.402  43.380  1.00 47.57
ATOM   4346  CD2 PHE B 146      45.905  25.374  44.545  1.00 45.92
ATOM   4347  CE1 PHE B 146      46.377  22.760  43.759  1.00 48.51
ATOM   4348  CE2 PHE B 146      47.075  24.743  44.931  1.00 47.32
ATOM   4349  CZ  PHE B 146      47.315  23.433  44.536  1.00 49.43
ATOM   4350  N   TYR B 147      43.198  26.598  46.199  1.00 53.03
ATOM   4351  CA  TYR B 147      43.717  26.835  47.543  1.00 55.26
ATOM   4352  C   TYR B 147      42.747  26.522  48.683  1.00 53.20
ATOM   4353  O   TYR B 147      43.027  26.817  49.838  1.00 51.73
ATOM   4354  CB  TYR B 147      44.217  28.277  47.657  1.00 59.32
ATOM   4355  CG  TYR B 147      45.351  28.601  46.703  1.00 67.27
ATOM   4356  CD1 TYR B 147      45.140  28.642  45.322  1.00 71.77
ATOM   4357  CD2 TYR B 147      46.640  28.857  47.177  1.00 71.06
ATOM   4358  CE1 TYR B 147      46.188  28.933  44.432  1.00 74.61
ATOM   4359  CE2 TYR B 147      47.694  29.149  46.297  1.00 75.01
ATOM   4360  CZ  TYR B 147      47.459  29.185  44.926  1.00 75.20
ATOM   4361  OH  TYR B 147      48.486  29.470  44.052  1.00 74.27
ATOM   4362  N   GLU B 148      41.616  25.905  48.363  1.00 53.83
ATOM   4363  CA  GLU B 148      40.631  25.552  49.383  1.00 54.38
ATOM   4364  C   GLU B 148      40.759  24.114  49.887  1.00 53.36
ATOM   4365  O   GLU B 148      40.204  23.765  50.931  1.00 52.20
ATOM   4366  CB  GLU B 148      39.222  25.748  48.840  1.00 56.14
ATOM   4367  CG  GLU B 148      38.623  27.102  49.109  1.00 58.45
ATOM   4368  CD  GLU B 148      37.235  27.214  48.527  1.00 61.03
ATOM   4369  OE1 GLU B 148      36.454  26.242  48.669  1.00 61.44
ATOM   4370  OE2 GLU B 148      36.928  28.269  47.931  1.00 63.90
ATOM   4371  N   TYR B 149      41.490  23.283  49.147  1.00 51.98
ATOM   4372  CA  TYR B 149      41.659  21.878  49.517  1.00 49.79
ATOM   4373  C   TYR B 149      42.931  21.534  50.291  1.00 48.77
ATOM   4374  O   TYR B 149      44.009  22.066  50.018  1.00 48.16
ATOM   4375  CB  TYR B 149      41.612  21.002  48.265  1.00 48.64
ATOM   4376  CG  TYR B 149      40.555  21.401  47.275  1.00 47.80
ATOM   4377  CD1 TYR B 149      40.883  22.127  46.134  1.00 46.14
ATOM   4378  CD2 TYR B 149      39.224  21.034  47.468  1.00 47.13
ATOM   4379  CE1 TYR B 149      39.906  22.476  45.201  1.00 47.34
ATOM   4380  CE2 TYR B 149      38.240  21.375  46.546  1.00 48.24
ATOM   4381  CZ  TYR B 149      38.586  22.095  45.412  1.00 48.67
ATOM   4382  OH  TYR B 149      37.613  22.412  44.487  1.00 48.99
ATOM   4383  N   ASP B 150      42.786  20.630  51.257  1.00 48.02
ATOM   4384  CA  ASP B 150      43.907  20.161  52.064  1.00 45.60
ATOM   4385  C   ASP B 150      44.708  19.231  51.162  1.00 43.02
ATOM   4386  O   ASP B 150      45.935  19.192  51.209  1.00 42.50
ATOM   4387  CB  ASP B 150      43.400  19.366  53.265  1.00 48.18
ATOM   4388  CG  ASP B 150      42.546  20.192  54.191  1.00 49.12
ATOM   4389  OD1 ASP B 150      43.110  21.010  54.942  1.00 52.10
ATOM   4390  OD2 ASP B 150      41.310  20.029  54.165  1.00 51.46
ATOM   4391  N   PHE B 151      43.982  18.482  50.337  1.00 40.12
ATOM   4392  CA  PHE B 151      44.576  17.542  49.399  1.00 39.37
ATOM   4393  C   PHE B 151      44.078  17.817  47.985  1.00 38.23
ATOM   4394  O   PHE B 151      42.910  18.169  47.783  1.00 37.78
ATOM   4395  CB  PHE B 151      44.190  16.098  49.764  1.00 37.29
ATOM   4396  CG  PHE B 151      44.614  15.673  51.136  1.00 35.69
ATOM   4397  CD1 PHE B 151      43.702  15.075  51.998  1.00 35.57
ATOM   4398  CD2 PHE B 151      45.929  15.856  51.568  1.00 35.80
ATOM   4399  CE1 PHE B 151      44.092  14.666  53.272  1.00 39.77
ATOM   4400  CE2 PHE B 151      46.329  15.451  52.840  1.00 35.41
ATOM   4401  CZ  PHE B 151      45.413  14.855  53.693  1.00 38.11
ATOM   4402  N   PHE B 152      44.963  17.648  47.008  1.00 39.07
ATOM   4403  CA  PHE B 152      44.587  17.822  45.608  1.00 41.19
ATOM   4404  C   PHE B 152      45.081  16.596  44.856  1.00 38.55
ATOM   4405  O   PHE B 152      46.248  16.517  44.474  1.00 37.31
ATOM   4406  CB  PHE B 152      45.219  19.072  44.998  1.00 45.51
ATOM   4407  CG  PHE B 152      44.671  19.413  43.644  1.00 51.69
ATOM   4408  CD1 PHE B 152      43.409  19.983  43.516  1.00 55.29
ATOM   4409  CD2 PHE B 152      45.387  19.107  42.491  1.00 54.68
ATOM   4410  CE1 PHE B 152      42.862  20.243  42.259  1.00 57.63
ATOM   4411  CE2 PHE B 152      44.849  19.359  41.229  1.00 57.10
ATOM   4412  CZ  PHE B 152      43.585  19.927  41.112  1.00 57.36
ATOM   4413  N   ILE B 153      44.190  15.637  44.655  1.00 37.57
ATOM   4414  CA  ILE B 153      44.538  14.408  43.964  1.00 39.71
ATOM   4415  C   ILE B 153      44.248  14.512  42.463  1.00 40.81
ATOM   4416  O   ILE B 153      43.267  15.132  42.050  1.00 41.99
ATOM   4417  CB  ILE B 153      43.707  13.189  44.488  1.00 40.27
ATOM   4418  CG1 ILE B 153      43.520  13.246  46.010  1.00 38.45
ATOM   4419  CG2 ILE B 153      44.375  11.888  44.053  1.00 38.08
ATOM   4420  CD1 ILE B 153      42.453  12.303  46.562  1.00 55.43
ATOM   4421  N   ILE B 154      45.110  13.896  41.661  1.00 40.74
ATOM   4422  CA  ILE B 154      44.947  13.826  40.210  1.00 40.36
ATOM   4423  C   ILE B 154      44.872  12.317  39.942  1.00 41.61
ATOM   4424  O   ILE B 154      45.782  11.576  40.312  1.00 41.09
ATOM   4425  CB  ILE B 154      46.178  14.392  39.452  1.00 37.59
ATOM   4426  CG1 ILE B 154      46.187  15.917  39.502  1.00 36.13
ATOM   4427  CG2 ILE B 154      46.164  13.923  38.006  1.00 37.31
ATOM   4428  CD1 ILE B 154      47.522  16.567  39.138  1.00 55.43
ATOM   4429  N   ILE B 155      43.803  11.840  39.322  1.00 45.98
ATOM   4430  CA  ILE B 155      43.729  10.405  39.074  1.00 52.73
ATOM   4431  C   ILE B 155      43.771  10.056  37.599  1.00 49.81
ATOM   4432  O   ILE B 155      43.073  10.649  36.781  1.00 50.81
ATOM   4433  CB  ILE B 155      42.465   9.774  39.699  1.00 56.09
ATOM   4434  CG1 ILE B 155      42.357  10.158  41.171  1.00 61.85
ATOM   4435  CG2 ILE B 155      42.546   8.259  39.617  1.00 58.20
ATOM   4436  CD1 ILE B 155      42.295  11.640  41.519  1.00 55.43
ATOM   4437  N   SER B 156      44.607   9.079  37.271  1.00 47.69
ATOM   4438  CA  SER B 156      44.762   8.629  35.900  1.00 48.15
ATOM   4439  C   SER B 156      44.721   7.112  35.895  1.00 46.33
ATOM   4440  O   SER B 156      44.806   6.477  36.945  1.00 46.51
ATOM   4441  CB  SER B 156      46.103   9.118  35.342  1.00 48.51
ATOM   4442  OG  SER B 156      46.300   8.688  34.007  1.00 48.24
ATOM   4443  N   ALA B 157      44.577   6.528  34.715  1.00 47.24
ATOM   4444  CA  ALA B 157      44.552   5.079  34.602  1.00 47.95
ATOM   4445  C   ALA B 157      45.814   4.611  33.885  1.00 49.39
ATOM   4446  O   ALA B 157      46.929   4.970  34.278  1.00 47.38
ATOM   4447  CB  ALA B 157      43.312   4.633  33.845  1.00 46.92
ATOM   4448  N   THR B 158      45.638   3.831  32.822  1.00 50.22
ATOM   4449  CA  THR B 158      46.756   3.298  32.049  1.00 54.22
ATOM   4450  C   THR B 158      47.435   4.310  31.122  1.00 56.11
ATOM   4451  O   THR B 158      48.664   4.371  31.056  1.00 56.20
ATOM   4452  CB  THR B 158      46.302   2.101  31.214  1.00 54.50
ATOM   4453  OG1 THR B 158      45.163   2.476  30.428  1.00 54.69
ATOM   4454  CG2 THR B 158      45.937   0.934  32.128  1.00 54.61
ATOM   4455  N   ARG B 159      46.638   5.091  30.398  1.00 58.08
ATOM   4456  CA  ARG B 159      47.185   6.095  29.492  1.00 58.61
ATOM   4457  C   ARG B 159      47.403   7.375  30.279  1.00 59.21
ATOM   4458  O   ARG B 159      46.558   7.764  31.090  1.00 60.42
ATOM   4459  CB  ARG B 159      46.207   6.429  28.357  1.00 60.38
ATOM   4460  CG  ARG B 159      45.457   5.274  27.729  1.00 61.60
ATOM   4461  CD  ARG B 159      46.327   4.442  26.823  1.00 63.11
ATOM   4462  NE  ARG B 159      45.516   3.625  25.925  1.00 66.11
ATOM   4463  CZ  ARG B 159      44.542   2.806  26.319  1.00 68.50
ATOM   4464  NH1 ARG B 159      44.244   2.690  27.607  1.00 68.76
ATOM   4465  NH2 ARG B 159      43.871   2.095  25.422  1.00 68.50
ATOM   4466  N   PHE B 160      48.523   8.036  30.043  1.00 61.07
ATOM   4467  CA  PHE B 160      48.782   9.299  30.710  1.00 61.47
ATOM   4468  C   PHE B 160      48.100  10.347  29.837  1.00 60.32
ATOM   4469  O   PHE B 160      48.388  10.443  28.648  1.00 61.78
ATOM   4470  CB  PHE B 160      50.282   9.577  30.774  1.00 62.39
ATOM   4471  CG  PHE B 160      50.792   9.832  32.161  1.00 66.72
ATOM   4472  CD1 PHE B 160      51.644   8.920  32.779  1.00 67.83
ATOM   4473  CD2 PHE B 160      50.426  10.986  32.850  1.00 68.09
ATOM   4474  CE1 PHE B 160      52.122   9.154  34.060  1.00 69.14
ATOM   4475  CE2 PHE B 160      50.896  11.231  34.133  1.00 68.75
ATOM   4476  CZ  PHE B 160      51.749  10.313  34.741  1.00 69.71
ATOM   4477  N   LYS B 161      47.183  11.112  30.415  1.00 57.90
ATOM   4478  CA  LYS B 161      46.477  12.145  29.660  1.00 58.41
ATOM   4479  C   LYS B 161      47.250  13.466  29.580  1.00 59.00
ATOM   4480  O   LYS B 161      47.832  13.929  30.564  1.00 57.98
ATOM   4481  CB  LYS B 161      45.092  12.388  30.269  1.00 57.55
ATOM   4482  CG  LYS B 161      44.032  11.404  29.799  1.00 57.33
ATOM   4483  CD  LYS B 161      44.312   9.980  30.250  1.00 60.28
ATOM   4484  CE  LYS B 161      43.590   8.962  29.367  1.00 63.01
ATOM   4485  NZ  LYS B 161      42.141   9.266  29.141  1.00 65.34
ATOM   4486  N   LYS B 162      47.252  14.076  28.399  1.00 61.47
ATOM   4487  CA  LYS B 162      47.957  15.337  28.207  1.00 62.73
ATOM   4488  C   LYS B 162      47.378  16.415  29.113  1.00 62.09
ATOM   4489  O   LYS B 162      48.105  17.265  29.624  1.00 62.94
ATOM   4490  CB  LYS B 162      47.882  15.777  26.740  1.00 63.55
ATOM   4491  CG  LYS B 162      48.754  16.982  26.411  1.00 68.04
ATOM   4492  CD  LYS B 162      50.189  16.765  26.891  1.00 71.35
ATOM   4493  CE  LYS B 162      51.023  18.031  26.767  1.00 73.38
ATOM   4494  NZ  LYS B 162      52.358  17.867  27.407  1.00 72.90
ATOM   4495  N   ASN B 163      46.065  16.380  29.320  1.00 65.32
ATOM   4496  CA  ASN B 163      45.420  17.356  30.192  1.00 67.50
ATOM   4497  C   ASN B 163      46.022  17.220  31.589  1.00 65.23
ATOM   4498  O   ASN B 163      46.506  18.195  32.169  1.00 65.15
ATOM   4499  CB  ASN B 163      43.916  17.100  30.259  1.00 73.71
ATOM   4500  CG  ASN B 163      43.258  17.152  28.904  1.00 80.52
ATOM   4501  OD1 ASN B 163      43.516  16.310  28.047  1.00 86.53
ATOM   4502  ND2 ASN B 163      42.403  18.143  28.699  1.00 84.33
ATOM   4503  N   ASP B 164      45.983  15.998  32.116  1.00 58.87
ATOM   4504  CA  ASP B 164      46.523  15.691  33.426  1.00 55.54
ATOM   4505  C   ASP B 164      47.925  16.253  33.576  1.00 52.39
ATOM   4506  O   ASP B 164      48.246  16.851  34.602  1.00 50.93
ATOM   4507  CB  ASP B 164      46.533  14.178  33.642  1.00 56.59
ATOM   4508  CG  ASP B 164      45.136  13.605  33.773  1.00 54.82
ATOM   4509  OD1 ASP B 164      44.984  12.369  33.720  1.00 56.90
ATOM   4510  OD2 ASP B 164      44.182  14.394  33.938  1.00 56.04
ATOM   4511  N   ILE B 165      48.748  16.069  32.545  1.00 52.27
ATOM   4512  CA  ILE B 165      50.128  16.565  32.545  1.00 51.33
ATOM   4513  C   ILE B 165      50.182  18.084  32.687  1.00 48.16
ATOM   4514  O   ILE B 165      50.978  18.616  33.464  1.00 46.50
ATOM   4515  CB  ILE B 165      50.869  16.204  31.232  1.00 50.65
ATOM   4516  CG1 ILE B 165      51.023  14.687  31.101  1.00 52.74
ATOM   4517  CG2 ILE B 165      52.222  16.899  31.201  1.00 49.55
ATOM   4518  CD1 ILE B 165      50.159  13.786  31.936  1.00 55.43
ATOM   4519  N   ASP B 166      49.342  18.774  31.921  1.00 47.13
ATOM   4520  CA  ASP B 166      49.304  20.230  31.956  1.00 50.01
ATOM   4521  C   ASP B 166      48.912  20.768  33.332  1.00 48.09
ATOM   4522  O   ASP B 166      49.502  21.741  33.816  1.00 45.94
ATOM   4523  CB  ASP B 166      48.344  20.756  30.887  1.00 54.40
ATOM   4524  CG  ASP B 166      48.855  20.513  29.476  1.00 58.73
ATOM   4525  OD1 ASP B 166      50.048  20.775  29.220  1.00 62.84
ATOM   4526  OD2 ASP B 166      48.066  20.071  28.618  1.00 63.75
ATOM   4527  N   ILE B 167      47.916  20.131  33.953  1.00 47.62
ATOM   4528  CA  ILE B 167      47.452  20.517  35.286  1.00 48.06
ATOM   4529  C   ILE B 167      48.604  20.350  36.282  1.00 45.79
ATOM   4530  O   ILE B 167      48.875  21.232  37.096  1.00 44.69
ATOM   4531  CB  ILE B 167      46.245  19.643  35.725  1.00 48.71
ATOM   4532  CG1 ILE B 167      45.010  20.027  34.911  1.00 50.54
ATOM   4533  CG2 ILE B 167      45.970  19.810  37.216  1.00 48.03
ATOM   4534  CD1 ILE B 167      44.497  21.491  35.030  1.00 55.43
ATOM   4535  N   ALA B 168      49.278  19.210  36.204  1.00 44.73
ATOM   4536  CA  ALA B 168      50.421  18.931  37.063  1.00 45.11
ATOM   4537  C   ALA B 168      51.490  19.996  36.802  1.00 44.84
ATOM   4538  O   ALA B 168      52.124  20.499  37.723  1.00 41.83
ATOM   4539  CB  ALA B 168      50.971  17.544  36.749  1.00 43.71
ATOM   4540  N   LYS B 169      51.666  20.343  35.532  1.00 48.25
ATOM   4541  CA  LYS B 169      52.648  21.343  35.132  1.00 51.78
ATOM   4542  C   LYS B 169      52.274  22.718  35.678  1.00 50.64
ATOM   4543  O   LYS B 169      53.144  23.518  36.029  1.00 50.49
ATOM   4544  CB  LYS B 169      52.747  21.390  33.608  1.00 55.87
ATOM   4545  CG  LYS B 169      54.086  21.878  33.078  1.00 64.11
ATOM   4546  CD  LYS B 169      54.120  21.862  31.551  1.00 70.11
ATOM   4547  CE  LYS B 169      53.795  20.486  30.985  1.00 72.96
ATOM   4548  NZ  LYS B 169      53.796  20.488  29.497  1.00 75.23
ATOM   4549  N   ALA B 170      50.977  22.993  35.750  1.00 49.48
ATOM   4550  CA  ALA B 170      50.516  24.274  36.269  1.00 49.57
ATOM   4551  C   ALA B 170      50.749  24.349  37.780  1.00 50.40
ATOM   4552  O   ALA B 170      51.304  25.330  38.281  1.00 48.46
ATOM   4553  CB  ALA B 170      49.036  24.470  35.951  1.00 49.81
ATOM   4554  N   ILE B 171      50.332  23.303  38.498  1.00 50.63
ATOM   4555  CA  ILE B 171      50.492  23.251  39.952  1.00 49.17
ATOM   4556  C   ILE B 171      51.961  23.341  40.346  1.00 50.59
ATOM   4557  O   ILE B 171      52.334  24.134  41.208  1.00 50.18
ATOM   4558  CB  ILE B 171      49.911  21.944  40.551  1.00 48.31
ATOM   4559  CG1 ILE B 171      48.475  21.727  40.061  1.00 47.69
ATOM   4560  CG2 ILE B 171      49.913  22.027  42.070  1.00 43.48
ATOM   4561  CD1 ILE B 171      47.405  22.688  40.605  1.00 55.43
ATOM   4562  N   SER B 172      52.796  22.523  39.721  1.00 52.20
ATOM   4563  CA  SER B 172      54.221  22.546  40.028  1.00 56.28
ATOM   4564  C   SER B 172      54.813  23.928  39.770  1.00 56.42
ATOM   4565  O   SER B 172      55.520  24.466  40.614  1.00 57.43
ATOM   4566  CB  SER B 172      54.979  21.513  39.189  1.00 56.52
ATOM   4567  OG  SER B 172      56.368  21.541  39.483  1.00 57.43
ATOM   4568  N   ALA B 173      54.520  24.490  38.599  1.00 58.01
ATOM   4569  CA  ALA B 173      55.034  25.804  38.222  1.00 60.29
ATOM   4570  C   ALA B 173      54.515  26.868  39.177  1.00 60.70
ATOM   4571  O   ALA B 173      55.044  27.974  39.252  1.00 62.11
ATOM   4572  CB  ALA B 173      54.613  26.132  36.796  1.00 58.64
ATOM   4573  N   MET B 174      53.473  26.504  39.912  1.00 61.59
ATOM   4574  CA  MET B 174      52.827  27.378  40.879  1.00 60.79
ATOM   4575  C   MET B 174      53.521  27.214  42.232  1.00 60.15
ATOM   4576  O   MET B 174      53.260  27.961  43.176  1.00 57.51
ATOM   4577  CB  MET B 174      51.367  26.965  40.984  1.00 61.21
ATOM   4578  CG  MET B 174      50.390  28.044  41.329  1.00 62.47
ATOM   4579  SD  MET B 174      48.740  27.339  41.141  1.00 66.59
ATOM   4580  CE  MET B 174      48.491  26.675  42.755  1.00 65.27
ATOM   4581  N   LYS B 175      54.397  26.215  42.310  1.00 60.49
ATOM   4582  CA  LYS B 175      55.142  25.912  43.525  1.00 60.76
ATOM   4583  C   LYS B 175      54.257  25.261  44.590  1.00 59.67
ATOM   4584  O   LYS B 175      54.494  25.427  45.787  1.00 58.60
ATOM   4585  CB  LYS B 175      55.761  27.189  44.080  1.00 62.80
ATOM   4586  CG  LYS B 175      56.801  27.808  43.178  1.00 65.84
ATOM   4587  CD  LYS B 175      58.072  26.993  43.203  1.00 69.50
ATOM   4588  CE  LYS B 175      59.200  27.714  42.482  1.00 73.25
ATOM   4589  NZ  LYS B 175      60.507  27.010  42.650  1.00 74.42
ATOM   4590  N   LYS B 176      53.240  24.526  44.145  1.00 60.41
ATOM   4591  CA  LYS B 176      52.313  23.850  45.050  1.00 61.05
ATOM   4592  C   LYS B 176      52.375  22.335  44.893  1.00 62.26
ATOM   4593  O   LYS B 176      53.035  21.836  43.975  1.00 60.65
ATOM   4594  CB  LYS B 176      50.891  24.346  44.801  1.00 57.39
ATOM   4595  CG  LYS B 176      50.658  25.755  45.306  1.00 57.65
ATOM   4596  CD  LYS B 176      50.844  25.825  46.817  1.00 57.57
ATOM   4597  CE  LYS B 176      50.687  27.245  47.346  1.00 61.27
ATOM   4598  NZ  LYS B 176      51.774  28.156  46.871  1.00 64.41
ATOM   4599  N   GLU B 177      51.692  21.609  45.782  1.00 63.33
ATOM   4600  CA  GLU B 177      51.693  20.141  45.740  1.00 65.61
ATOM   4601  C   GLU B 177      50.374  19.476  45.331  1.00 60.31
ATOM   4602  O   GLU B 177      49.300  20.073  45.388  1.00 61.69
ATOM   4603  CB  GLU B 177      52.151  19.562  47.093  1.00 73.54
ATOM   4604  CG  GLU B 177      52.096  18.023  47.168  1.00 90.51
ATOM   4605  CD  GLU B 177      52.894  17.428  48.323  1.00100.12
ATOM   4606  OE1 GLU B 177      54.134  17.587  48.337  1.00107.69
ATOM   4607  OE2 GLU B 177      52.285  16.794  49.212  1.00106.64
ATOM   4608  N   PHE B 178      50.484  18.219  44.908  1.00 55.92
ATOM   4609  CA  PHE B 178      49.344  17.414  44.499  1.00 49.17
ATOM   4610  C   PHE B 178      49.752  15.949  44.629  1.00 45.96
ATOM   4611  O   PHE B 178      50.939  15.641  44.730  1.00 44.59
ATOM   4612  CB  PHE B 178      48.967  17.740  43.054  1.00 45.87
ATOM   4613  CG  PHE B 178      49.994  17.318  42.044  1.00 41.69
ATOM   4614  CD1 PHE B 178      49.898  16.084  41.410  1.00 40.18
ATOM   4615  CD2 PHE B 178      51.056  18.157  41.724  1.00 42.19
ATOM   4616  CE1 PHE B 178      50.844  15.690  40.471  1.00 40.46
ATOM   4617  CE2 PHE B 178      52.010  17.776  40.788  1.00 40.26
ATOM   4618  CZ  PHE B 178      51.904  16.538  40.157  1.00 40.22
ATOM   4619  N   TYR B 179      48.777  15.047  44.641  1.00 43.08
ATOM   4620  CA  TYR B 179      49.074  13.622  44.751  1.00 41.52
ATOM   4621  C   TYR B 179      48.706  12.920  43.456  1.00 40.25
ATOM   4622  O   TYR B 179      47.730  13.292  42.800  1.00 39.99
ATOM   4623  CB  TYR B 179      48.303  12.998  45.923  1.00 41.77
ATOM   4624  CG  TYR B 179      48.613  13.656  47.246  1.00 43.89
ATOM   4625  CD1 TYR B 179      48.151  14.944  47.527  1.00 43.43
ATOM   4626  CD2 TYR B 179      49.425  13.026  48.193  1.00 44.92
ATOM   4627  CE1 TYR B 179      48.492  15.595  48.711  1.00 44.08
ATOM   4628  CE2 TYR B 179      49.774  13.673  49.387  1.00 45.01
ATOM   4629  CZ  TYR B 179      49.305  14.962  49.634  1.00 44.86
ATOM   4630  OH  TYR B 179      49.682  15.641  50.770  1.00 47.16
ATOM   4631  N   PHE B 180      49.496  11.921  43.072  1.00 37.98
ATOM   4632  CA  PHE B 180      49.198  11.189  41.853  1.00 36.98
ATOM   4633  C   PHE B 180      48.743   9.766  42.128  1.00 37.50
ATOM   4634  O   PHE B 180      49.540   8.900  42.477  1.00 36.14
ATOM   4635  CB  PHE B 180      50.399  11.137  40.916  1.00 36.21
ATOM   4636  CG  PHE B 180      50.052  10.628  39.544  1.00 37.56
ATOM   4637  CD1 PHE B 180      49.267  11.395  38.685  1.00 37.55
ATOM   4638  CD2 PHE B 180      50.450   9.359  39.133  1.00 36.28
ATOM   4639  CE1 PHE B 180      48.878  10.908  37.436  1.00 37.37
ATOM   4640  CE2 PHE B 180      50.069   8.862  37.892  1.00 36.00
ATOM   4641  CZ  PHE B 180      49.279   9.639  37.039  1.00 39.30
ATOM   4642  N   VAL B 181      47.453   9.528  41.948  1.00 38.98
ATOM   4643  CA  VAL B 181      46.891   8.210  42.170  1.00 39.85
ATOM   4644  C   VAL B 181      46.631   7.518  40.835  1.00 41.62
ATOM   4645  O   VAL B 181      45.689   7.860  40.121  1.00 41.50
ATOM   4646  CB  VAL B 181      45.578   8.308  42.969  1.00 38.86
ATOM   4647  CG1 VAL B 181      45.052   6.921  43.290  1.00 39.03
ATOM   4648  CG2 VAL B 181      45.815   9.106  44.233  1.00 37.29
ATOM   4649  N   ARG B 182      47.481   6.549  40.514  1.00 43.16
ATOM   4650  CA  ARG B 182      47.381   5.774  39.281  1.00 45.46
ATOM   4651  C   ARG B 182      46.526   4.537  39.552  1.00 49.17
ATOM   4652  O   ARG B 182      46.824   3.738  40.442  1.00 49.41
ATOM   4653  CB  ARG B 182      48.781   5.356  38.834  1.00 45.52
ATOM   4654  CG  ARG B 182      48.943   5.135  37.348  1.00 44.93
ATOM   4655  CD  ARG B 182      48.307   3.847  36.874  1.00 44.82
ATOM   4656  NE  ARG B 182      49.051   3.322  35.735  1.00 45.15
ATOM   4657  CZ  ARG B 182      48.732   2.219  35.068  1.00 47.66
ATOM   4658  NH1 ARG B 182      47.666   1.511  35.423  1.00 47.71
ATOM   4659  NH2 ARG B 182      49.485   1.819  34.049  1.00 45.92
ATOM   4660  N   THR B 183      45.466   4.368  38.777  1.00 53.55
ATOM   4661  CA  THR B 183      44.573   3.238  38.980  1.00 56.63
ATOM   4662  C   THR B 183      44.651   2.129  37.932  1.00 56.82
ATOM   4663  O   THR B 183      45.425   2.204  36.977  1.00 57.57
ATOM   4664  CB  THR B 183      43.119   3.733  39.074  1.00 57.19
ATOM   4665  OG1 THR B 183      42.894   4.742  38.082  1.00 59.71
ATOM   4666  CG2 THR B 183      42.853   4.325  40.440  1.00 61.14
ATOM   4667  N   LYS B 184      43.852   1.090  38.144  1.00 56.38
ATOM   4668  CA  LYS B 184      43.768  -0.047  37.238  1.00 57.84
ATOM   4669  C   LYS B 184      45.085  -0.774  36.995  1.00 55.42
ATOM   4670  O   LYS B 184      45.273  -1.407  35.950  1.00 54.18
ATOM   4671  CB  LYS B 184      43.165   0.409  35.910  1.00 61.01
ATOM   4672  CG  LYS B 184      41.921   1.257  36.107  1.00 67.67
ATOM   4673  CD  LYS B 184      41.100   1.388  34.852  1.00 73.17
ATOM   4674  CE  LYS B 184      39.788   2.078  35.151  1.00 77.27
ATOM   4675  NZ  LYS B 184      38.935   2.125  33.941  1.00 81.08
ATOM   4676  N   VAL B 185      45.991  -0.685  37.964  1.00 53.73
ATOM   4677  CA  VAL B 185      47.286  -1.350  37.858  1.00 53.53
ATOM   4678  C   VAL B 185      47.094  -2.848  37.596  1.00 52.94
ATOM   4679  O   VAL B 185      47.930  -3.497  36.966  1.00 50.97
ATOM   4680  CB  VAL B 185      48.104  -1.133  39.151  1.00 50.37
ATOM   4681  CG1 VAL B 185      49.304  -2.054  39.179  1.00 50.04
ATOM   4682  CG2 VAL B 185      48.564   0.314  39.219  1.00 49.29
ATOM   4683  N   ASP B 186      45.979  -3.382  38.086  1.00 56.52
ATOM   4684  CA  ASP B 186      45.632  -4.786  37.915  1.00 59.32
ATOM   4685  C   ASP B 186      45.575  -5.151  36.435  1.00 60.19
ATOM   4686  O   ASP B 186      45.982  -6.243  36.037  1.00 60.14
ATOM   4687  CB  ASP B 186      44.275  -5.063  38.566  1.00 61.47
ATOM   4688  CG  ASP B 186      43.195  -4.100  38.091  1.00 65.49
ATOM   4689  OD1 ASP B 186      43.335  -2.883  38.329  1.00 68.44
ATOM   4690  OD2 ASP B 186      42.206  -4.555  37.480  1.00 69.28
ATOM   4691  N   SER B 187      45.061  -4.230  35.624  1.00 60.13
ATOM   4692  CA  SER B 187      44.942  -4.445  34.187  1.00 62.63
ATOM   4693  C   SER B 187      46.294  -4.701  33.562  1.00 64.43
ATOM   4694  O   SER B 187      46.450  -5.585  32.730  1.00 66.36
ATOM   4695  CB  SER B 187      44.318  -3.221  33.510  1.00 62.27
ATOM   4696  OG  SER B 187      42.956  -3.079  33.867  1.00 61.75
ATOM   4697  N   ASP B 188      47.273  -3.910  33.971  1.00 68.48
ATOM   4698  CA  ASP B 188      48.619  -4.028  33.439  1.00 70.32
ATOM   4699  C   ASP B 188      49.294  -5.340  33.825  1.00 71.35
ATOM   4700  O   ASP B 188      50.055  -5.913  33.042  1.00 71.15
ATOM   4701  CB  ASP B 188      49.446  -2.835  33.917  1.00 72.04
ATOM   4702  CG  ASP B 188      48.825  -1.515  33.519  1.00 76.24
ATOM   4703  OD1 ASP B 188      48.848  -1.188  32.316  1.00 79.69
ATOM   4704  OD2 ASP B 188      48.298  -0.808  34.399  1.00 77.90
ATOM   4705  N   ILE B 189      49.011  -5.819  35.029  1.00 69.77
ATOM   4706  CA  ILE B 189      49.604  -7.057  35.500  1.00 68.14
ATOM   4707  C   ILE B 189      48.985  -8.260  34.792  1.00 72.84
ATOM   4708  O   ILE B 189      49.651  -9.278  34.582  1.00 71.90
ATOM   4709  CB  ILE B 189      49.408  -7.215  37.015  1.00 65.90
ATOM   4710  CG1 ILE B 189      49.934  -5.974  37.735  1.00 62.35
ATOM   4711  CG2 ILE B 189      50.144  -8.447  37.506  1.00 63.04
ATOM   4712  CD1 ILE B 189      51.456  -5.723  37.736  1.00 55.43
ATOM   4713  N   THR B 190      47.711  -8.139  34.424  1.00 75.18
ATOM   4714  CA  THR B 190      47.014  -9.222  33.740  1.00 76.17
ATOM   4715  C   THR B 190      47.424  -9.297  32.272  1.00 76.58
ATOM   4716  O   THR B 190      47.411 -10.374  31.677  1.00 77.16
ATOM   4717  CB  THR B 190      45.473  -9.060  33.835  1.00 76.75
ATOM   4718  OG1 THR B 190      45.073  -7.837  33.209  1.00 79.09
ATOM   4719  CG2 THR B 190      45.026  -9.041  35.290  1.00 78.17
ATOM   4720  N   ASN B 191      47.794  -8.154  31.695  1.00 77.70
ATOM   4721  CA  ASN B 191      48.221  -8.096  30.295  1.00 80.66
ATOM   4722  C   ASN B 191      49.601  -8.713  30.079  1.00 82.07
ATOM   4723  O   ASN B 191      49.820  -9.426  29.097  1.00 80.30
ATOM   4724  CB  ASN B 191      48.235  -6.655  29.800  1.00 78.67
ATOM   4725  CG  ASN B 191      46.865  -6.166  29.426  1.00 79.16
ATOM   4726  OD1 ASN B 191      45.927  -6.265  30.210  1.00 81.81
ATOM   4727  ND2 ASN B 191      46.737  -5.632  28.219  1.00 80.25
ATOM   4728  N   GLU B 192      50.530  -8.424  30.988  1.00 82.51
ATOM   4729  CA  GLU B 192      51.880  -8.970  30.898  1.00 83.83
ATOM   4730  C   GLU B 192      51.846 -10.483  31.140  1.00 83.39
ATOM   4731  O   GLU B 192      52.533 -11.241  30.461  1.00 87.96
ATOM   4732  CB  GLU B 192      52.794  -8.303  31.934  1.00 86.36
ATOM   4733  CG  GLU B 192      54.226  -8.833  31.946  1.00 89.39
ATOM   4734  CD  GLU B 192      55.076  -8.272  30.820  1.00 91.79
ATOM   4735  OE1 GLU B 192      54.599  -8.245  29.669  1.00 94.11
ATOM   4736  OE2 GLU B 192      56.229  -7.867  31.085  1.00 94.56
ATOM   4737  N   ALA B 193      51.035 -10.916  32.104  1.00 89.10
ATOM   4738  CA  ALA B 193      50.911 -12.333  32.438  1.00 91.38
ATOM   4739  C   ALA B 193      50.384 -13.142  31.261  1.00 93.05
ATOM   4740  O   ALA B 193      50.781 -14.289  31.048  1.00 89.26
ATOM   4741  CB  ALA B 193      49.985 -12.510  33.635  1.00 98.38
ATOM   4742  N   ASP B 194      49.485 -12.529  30.500  1.00 92.25
ATOM   4743  CA  ASP B 194      48.874 -13.172  29.344  1.00 99.38
ATOM   4744  C   ASP B 194      49.830 -13.408  28.190  1.00 99.95
ATOM   4745  O   ASP B 194      50.243 -14.545  27.925  1.00 97.93
ATOM   4746  CB  ASP B 194      47.697 -12.319  28.859  1.00105.27
ATOM   4747  CG  ASP B 194      46.863 -13.019  27.813  1.00106.35
ATOM   4748  OD1 ASP B 194      47.397 -13.317  26.725  1.00110.70
ATOM   4749  OD2 ASP B 194      45.671 -13.272  28.081  1.00109.74
ATOM   4750  N   GLY B 195      50.127 -12.320  27.526  1.00102.58
ATOM   4751  CA  GLY B 195      51.008 -12.350  26.379  1.00102.92
ATOM   4752  C   GLY B 195      52.374 -12.918  26.721  1.00103.43
ATOM   4753  O   GLY B 195      52.903 -13.814  26.050  1.00104.88
ATOM   4754  N   LYS B 196      52.932 -12.382  27.776  1.00112.62
ATOM   4755  CA  LYS B 196      54.241 -12.863  28.085  1.00117.77
ATOM   4756  C   LYS B 196      54.215 -13.896  29.182  1.00120.15
ATOM   4757  O   LYS B 196      54.062 -13.563  30.361  1.00123.13
ATOM   4758  CB  LYS B 196      55.159 -11.703  28.478  1.00115.77
ATOM   4759  CG  LYS B 196      55.328 -10.651  27.393  1.00117.51
ATOM   4760  CD  LYS B 196      56.144 -11.188  26.228  1.00117.12
ATOM   4761  CE  LYS B 196      56.313 -10.136  25.142  1.00 20.00
ATOM   4762  NZ  LYS B 196      57.109 -10.647  23.994  1.00 20.00
ATOM   4763  N   PRO B 197      54.378 -15.182  28.779  1.00125.43
ATOM   4764  CA  PRO B 197      54.456 -16.277  29.740  1.00127.93
ATOM   4765  C   PRO B 197      55.447 -16.029  30.851  1.00130.35
ATOM   4766  O   PRO B 197      55.081 -15.719  31.984  1.00140.42
ATOM   4767  CB  PRO B 197      54.874 -17.477  28.883  1.00132.67
ATOM   4768  CG  PRO B 197      54.112 -17.213  27.646  1.00128.88
ATOM   4769  CD  PRO B 197      53.390 -15.925  27.943  1.00129.12
ATOM   4770  N   GLN B 198      56.699 -16.161  30.511  1.00137.55
ATOM   4771  CA  GLN B 198      57.729 -16.081  31.522  1.00134.40
ATOM   4772  C   GLN B 198      58.159 -14.721  31.929  1.00134.82
ATOM   4773  O   GLN B 198      58.140 -14.437  33.135  1.00133.97
ATOM   4774  CB  GLN B 198      59.006 -16.817  31.111  1.00131.17
ATOM   4775  CG  GLN B 198      60.039 -16.900  32.232  1.00126.33
ATOM   4776  CD  GLN B 198      59.601 -17.856  33.326  1.00120.60
ATOM   4777  OE1 GLN B 198      58.517 -18.434  33.260  1.00113.46
ATOM   4778  NE2 GLN B 198      60.286 -18.166  34.420  1.00114.31
ATOM   4779  N   THR B 199      58.541 -13.818  31.045  1.00130.86
ATOM   4780  CA  THR B 199      59.017 -12.774  31.930  1.00128.29
ATOM   4781  C   THR B 199      57.916 -12.146  32.690  1.00124.41
ATOM   4782  O   THR B 199      57.994 -10.960  33.006  1.00124.89
ATOM   4783  CB  THR B 199      59.781 -11.644  31.265  1.00136.66
ATOM   4784  OG1 THR B 199      59.578 -11.662  29.853  1.00136.38
ATOM   4785  CG2 THR B 199      61.251 -11.785  31.572  1.00136.48
ATOM   4786  N   PHE B 200      56.912 -12.875  32.982  1.00115.49
ATOM   4787  CA  PHE B 200      55.963 -12.099  33.694  1.00104.86
ATOM   4788  C   PHE B 200      56.339 -12.038  35.165  1.00101.03
ATOM   4789  O   PHE B 200      56.842 -12.999  35.729  1.00 96.82
ATOM   4790  CB  PHE B 200      54.560 -12.633  33.446  1.00 96.46
ATOM   4791  CG  PHE B 200      53.624 -12.169  34.467  1.00 86.51
ATOM   4792  CD1 PHE B 200      53.274 -10.836  34.566  1.00 82.33
ATOM   4793  CD2 PHE B 200      53.079 -13.085  35.365  1.00 82.31
ATOM   4794  CE1 PHE B 200      52.396 -10.418  35.545  1.00 78.70
ATOM   4795  CE2 PHE B 200      52.202 -12.681  36.347  1.00 79.16
ATOM   4796  CZ  PHE B 200      51.860 -11.344  36.438  1.00 77.70
ATOM   4797  N   ASP B 201      56.104 -10.904  35.789  1.00 97.94
ATOM   4798  CA  ASP B 201      56.318 -10.711  37.208  1.00 96.08
ATOM   4799  C   ASP B 201      55.650  -9.425  37.665  1.00 94.60
ATOM   4800  O   ASP B 201      56.067  -8.327  37.293  1.00 96.21
ATOM   4801  CB  ASP B 201      57.798 -10.685  37.578  1.00 94.39
ATOM   4802  CG  ASP B 201      58.010 -10.696  39.075  1.00 91.97
ATOM   4803  OD1 ASP B 201      57.606  -9.720  39.739  1.00 91.74
ATOM   4804  OD2 ASP B 201      58.566 -11.690  39.590  1.00 92.01
ATOM   4805  N   LYS B 202      54.605  -9.576  38.468  1.00 97.12
ATOM   4806  CA  LYS B 202      53.851  -8.442  38.990  1.00 98.44
ATOM   4807  C   LYS B 202      54.742  -7.432  39.710  1.00 94.98
ATOM   4808  O   LYS B 202      54.552  -6.223  39.575  1.00 94.63
ATOM   4809  CB  LYS B 202      52.737  -8.937  39.926  1.00100.23
ATOM   4810  CG  LYS B 202      53.199  -9.833  41.075  1.00111.99
ATOM   4811  CD  LYS B 202      53.818 -11.149  40.593  1.00119.33
ATOM   4812  CE  LYS B 202      52.836 -11.996  39.794  1.00122.54
ATOM   4813  NZ  LYS B 202      53.458 -13.270  39.339  1.00123.04
ATOM   4814  N   GLU B 203      55.713  -7.924  40.471  1.00 90.54
ATOM   4815  CA  GLU B 203      56.620  -7.039  41.189  1.00 87.10
ATOM   4816  C   GLU B 203      57.411  -6.179  40.206  1.00 81.40
ATOM   4817  O   GLU B 203      57.580  -4.979  40.419  1.00 81.48
ATOM   4818  CB  GLU B 203      57.589  -7.846  42.059  1.00 90.97
ATOM   4819  CG  GLU B 203      56.923  -8.700  43.126  1.00 95.40
ATOM   4820  CD  GLU B 203      57.015 -10.183  42.821  1.00 98.94
ATOM   4821  OE1 GLU B 203      56.457 -10.617  41.791  1.00102.10
ATOM   4822  OE2 GLU B 203      57.651 -10.915  43.609  1.00101.44
ATOM   4823  N   LYS B 204      57.895  -6.799  39.129  1.00 76.19
ATOM   4824  CA  LYS B 204      58.661  -6.085  38.109  1.00 69.09
ATOM   4825  C   LYS B 204      57.764  -5.130  37.335  1.00 65.13
ATOM   4826  O   LYS B 204      58.119  -3.969  37.127  1.00 62.16
ATOM   4827  CB  LYS B 204      59.310  -7.068  37.133  1.00 66.17
ATOM   4828  CG  LYS B 204      60.496  -7.818  37.696  1.00 66.05
ATOM   4829  CD  LYS B 204      61.168  -8.645  36.610  1.00 64.73
ATOM   4830  CE  LYS B 204      62.440  -9.295  37.113  1.00 63.49
ATOM   4831  NZ  LYS B 204      63.191  -9.946  36.002  1.00 62.47
ATOM   4832  N   VAL B 205      56.613  -5.633  36.900  1.00 58.45
ATOM   4833  CA  VAL B 205      55.646  -4.828  36.162  1.00 55.14
ATOM   4834  C   VAL B 205      55.303  -3.594  36.992  1.00 57.13
ATOM   4835  O   VAL B 205      55.267  -2.469  36.486  1.00 57.58
ATOM   4836  CB  VAL B 205      54.360  -5.632  35.900  1.00 55.31
ATOM   4837  CG1 VAL B 205      53.279  -4.733  35.314  1.00 48.17
ATOM   4838  CG2 VAL B 205      54.670  -6.805  34.971  1.00 50.55
ATOM   4839  N   LEU B 206      55.052  -3.826  38.275  1.00 58.89
ATOM   4840  CA  LEU B 206      54.730  -2.761  39.211  1.00 57.91
ATOM   4841  C   LEU B 206      55.817  -1.691  39.167  1.00 59.36
ATOM   4842  O   LEU B 206      55.546  -0.524  38.879  1.00 60.04
ATOM   4843  CB  LEU B 206      54.619  -3.342  40.624  1.00 54.24
ATOM   4844  CG  LEU B 206      53.232  -3.430  41.278  1.00 55.64
ATOM   4845  CD1 LEU B 206      52.128  -3.554  40.228  1.00 53.08
ATOM   4846  CD2 LEU B 206      53.221  -4.608  42.238  1.00 50.78
ATOM   4847  N   GLN B 207      57.050  -2.108  39.443  1.00 59.17
ATOM   4848  CA  GLN B 207      58.203  -1.213  39.446  1.00 61.56
ATOM   4849  C   GLN B 207      58.270  -0.356  38.181  1.00 59.39
ATOM   4850  O   GLN B 207      58.415   0.861  38.258  1.00 59.22
ATOM   4851  CB  GLN B 207      59.488  -2.023  39.601  1.00 64.89
ATOM   4852  CG  GLN B 207      60.719  -1.185  39.866  1.00 72.57
ATOM   4853  CD  GLN B 207      61.871  -2.013  40.396  1.00 78.02
ATOM   4854  OE1 GLN B 207      61.741  -2.686  41.417  1.00 83.12
ATOM   4855  NE2 GLN B 207      63.007  -1.970  39.706  1.00 81.96
ATOM   4856  N   ASP B 208      58.150  -0.995  37.021  1.00 58.77
ATOM   4857  CA  ASP B 208      58.189  -0.291  35.745  1.00 57.99
ATOM   4858  C   ASP B 208      57.116   0.785  35.656  1.00 54.78
ATOM   4859  O   ASP B 208      57.399   1.922  35.266  1.00 54.27
ATOM   4860  CB  ASP B 208      58.012  -1.273  34.584  1.00 60.91
ATOM   4861  CG  ASP B 208      59.203  -2.195  34.407  1.00 65.45
ATOM   4862  OD1 ASP B 208      59.127  -3.104  33.555  1.00 70.19
ATOM   4863  OD2 ASP B 208      60.217  -2.008  35.114  1.00 69.33
ATOM   4864  N   ILE B 209      55.885   0.424  36.010  1.00 52.55
ATOM   4865  CA  ILE B 209      54.775   1.372  35.959  1.00 50.94
ATOM   4866  C   ILE B 209      55.067   2.590  36.827  1.00 48.71
ATOM   4867  O   ILE B 209      54.704   3.710  36.480  1.00 45.68
ATOM   4868  CB  ILE B 209      53.452   0.729  36.453  1.00 52.07
ATOM   4869  CG1 ILE B 209      53.113  -0.488  35.588  1.00 51.53
ATOM   4870  CG2 ILE B 209      52.315   1.761  36.401  1.00 49.41
ATOM   4871  CD1 ILE B 209      52.885  -0.249  34.070  1.00 55.43
ATOM   4872  N   ARG B 210      55.731   2.360  37.953  1.00 46.89
ATOM   4873  CA  ARG B 210      56.063   3.433  38.876  1.00 46.83
ATOM   4874  C   ARG B 210      57.139   4.347  38.307  1.00 45.59
ATOM   4875  O   ARG B 210      57.007   5.577  38.338  1.00 45.64
ATOM   4876  CB  ARG B 210      56.524   2.836  40.202  1.00 48.59
ATOM   4877  CG  ARG B 210      56.913   3.842  41.265  1.00 50.30
ATOM   4878  CD  ARG B 210      57.038   3.128  42.593  1.00 55.40
ATOM   4879  NE  ARG B 210      55.760   2.522  42.969  1.00 60.38
ATOM   4880  CZ  ARG B 210      55.620   1.537  43.851  1.00 61.36
ATOM   4881  NH1 ARG B 210      56.682   1.031  44.459  1.00 64.36
ATOM   4882  NH2 ARG B 210      54.415   1.057  44.128  1.00 63.08
ATOM   4883  N   LEU B 211      58.201   3.750  37.780  1.00 45.24
ATOM   4884  CA  LEU B 211      59.277   4.536  37.216  1.00 47.08
ATOM   4885  C   LEU B 211      58.858   5.248  35.939  1.00 47.61
ATOM   4886  O   LEU B 211      59.498   6.218  35.530  1.00 49.53
ATOM   4887  CB  LEU B 211      60.511   3.661  36.981  1.00 47.14
ATOM   4888  CG  LEU B 211      61.631   3.863  38.019  1.00 48.76
ATOM   4889  CD1 LEU B 211      61.055   3.876  39.435  1.00 50.86
ATOM   4890  CD2 LEU B 211      62.654   2.766  37.882  1.00 48.39
ATOM   4891  N   ASN B 212      57.777   4.790  35.314  1.00 48.26
ATOM   4892  CA  ASN B 212      57.313   5.437  34.099  1.00 52.31
ATOM   4893  C   ASN B 212      56.536   6.692  34.460  1.00 50.55
ATOM   4894  O   ASN B 212      56.514   7.667  33.699  1.00 50.23
ATOM   4895  CB  ASN B 212      56.441   4.493  33.276  1.00 59.22
ATOM   4896  CG  ASN B 212      57.223   3.327  32.713  1.00 65.65
ATOM   4897  OD1 ASN B 212      56.727   2.581  31.871  1.00 72.00
ATOM   4898  ND2 ASN B 212      58.454   3.160  33.180  1.00 73.12
ATOM   4899  N   CYS B 213      55.892   6.663  35.624  1.00 47.84
ATOM   4900  CA  CYS B 213      55.134   7.812  36.111  1.00 45.77
ATOM   4901  C   CYS B 213      56.155   8.838  36.583  1.00 43.73
ATOM   4902  O   CYS B 213      56.014  10.037  36.338  1.00 40.19
ATOM   4903  CB  CYS B 213      54.246   7.423  37.297  1.00 47.08
ATOM   4904  SG  CYS B 213      52.904   6.287  36.928  1.00 50.97
ATOM   4905  N   VAL B 214      57.182   8.350  37.270  1.00 40.88
ATOM   4906  CA  VAL B 214      58.237   9.216  37.774  1.00 36.80
ATOM   4907  C   VAL B 214      58.872  10.015  36.633  1.00 36.76
ATOM   4908  O   VAL B 214      59.003  11.234  36.718  1.00 36.28
ATOM   4909  CB  VAL B 214      59.337   8.395  38.507  1.00 36.18
ATOM   4910  CG1 VAL B 214      60.509   9.301  38.889  1.00 33.36
ATOM   4911  CG2 VAL B 214      58.754   7.745  39.759  1.00 30.93
ATOM   4912  N   ASN B 215      59.241   9.332  35.560  1.00 34.24
ATOM   4913  CA  ASN B 215      59.872   9.997  34.431  1.00 34.26
ATOM   4914  C   ASN B 215      58.955  10.923  33.649  1.00 34.96
ATOM   4915  O   ASN B 215      59.380  11.980  33.183  1.00 36.68
ATOM   4916  CB  ASN B 215      60.488   8.948  33.524  1.00 32.98
ATOM   4917  CG  ASN B 215      61.636   8.241  34.189  1.00 30.60
ATOM   4918  OD1 ASN B 215      61.977   7.119  33.837  1.00 35.62
ATOM   4919  ND2 ASN B 215      62.248   8.900  35.161  1.00 29.52
ATOM   4920  N   THR B 216      57.700  10.532  33.499  1.00 36.72
ATOM   4921  CA  THR B 216      56.744  11.374  32.801  1.00 37.46
ATOM   4922  C   THR B 216      56.742  12.746  33.467  1.00 38.42
ATOM   4923  O   THR B 216      56.734  13.767  32.790  1.00 40.75
ATOM   4924  CB  THR B 216      55.343  10.752  32.855  1.00 38.34
ATOM   4925  OG1 THR B 216      55.283   9.660  31.929  1.00 39.09
ATOM   4926  CG2 THR B 216      54.273  11.775  32.519  1.00 38.78
ATOM   4927  N   PHE B 217      56.764  12.766  34.794  1.00 39.38
ATOM   4928  CA  PHE B 217      56.795  14.022  35.532  1.00 42.29
ATOM   4929  C   PHE B 217      58.134  14.749  35.351  1.00 44.59
ATOM   4930  O   PHE B 217      58.157  15.956  35.115  1.00 45.50
ATOM   4931  CB  PHE B 217      56.533  13.777  37.028  1.00 41.43
ATOM   4932  CG  PHE B 217      55.120  13.355  37.337  1.00 41.14
ATOM   4933  CD1 PHE B 217      54.044  14.152  36.961  1.00 39.68
ATOM   4934  CD2 PHE B 217      54.863  12.154  37.981  1.00 40.90
ATOM   4935  CE1 PHE B 217      52.740  13.759  37.218  1.00 38.77
ATOM   4936  CE2 PHE B 217      53.557  11.751  38.241  1.00 40.19
ATOM   4937  CZ  PHE B 217      52.495  12.554  37.859  1.00 41.03
ATOM   4938  N   ARG B 218      59.246  14.024  35.465  1.00 46.70
ATOM   4939  CA  ARG B 218      60.566  14.635  35.307  1.00 50.61
ATOM   4940  C   ARG B 218      60.682  15.194  33.889  1.00 52.82
ATOM   4941  O   ARG B 218      60.986  16.371  33.699  1.00 53.03
ATOM   4942  CB  ARG B 218      61.682  13.607  35.509  1.00 51.17
ATOM   4943  CG  ARG B 218      61.437  12.579  36.593  1.00 53.10
ATOM   4944  CD  ARG B 218      62.057  12.964  37.917  1.00 56.32
ATOM   4945  NE  ARG B 218      63.493  13.198  37.807  1.00 55.71
ATOM   4946  CZ  ARG B 218      64.324  13.244  38.842  1.00 54.73
ATOM   4947  NH1 ARG B 218      63.872  13.063  40.075  1.00 53.21
ATOM   4948  NH2 ARG B 218      65.608  13.488  38.645  1.00 57.33
ATOM   4949  N   GLU B 219      60.437  14.334  32.902  1.00 56.39
ATOM   4950  CA  GLU B 219      60.516  14.718  31.497  1.00 60.55
ATOM   4951  C   GLU B 219      59.850  16.049  31.198  1.00 59.94
ATOM   4952  O   GLU B 219      60.371  16.839  30.412  1.00 61.82
ATOM   4953  CB  GLU B 219      59.889  13.646  30.605  1.00 63.16
ATOM   4954  CG  GLU B 219      60.737  12.410  30.456  1.00 74.68
ATOM   4955  CD  GLU B 219      60.334  11.563  29.268  1.00 81.36
ATOM   4956  OE1 GLU B 219      60.219  12.128  28.157  1.00 85.40
ATOM   4957  OE2 GLU B 219      60.140  10.337  29.439  1.00 85.70
ATOM   4958  N   ASN B 220      58.701  16.289  31.825  1.00 59.52
ATOM   4959  CA  ASN B 220      57.953  17.522  31.614  1.00 58.93
ATOM   4960  C   ASN B 220      58.269  18.602  32.638  1.00 57.86
ATOM   4961  O   ASN B 220      57.495  19.538  32.823  1.00 57.49
ATOM   4962  CB  ASN B 220      56.454  17.230  31.618  1.00 60.14
ATOM   4963  CG  ASN B 220      56.048  16.275  30.518  1.00 62.61
ATOM   4964  OD1 ASN B 220      56.348  15.083  30.571  1.00 63.53
ATOM   4965  ND2 ASN B 220      55.367  16.799  29.505  1.00 65.41
ATOM   4966  N   GLY B 221      59.404  18.463  33.313  1.00 56.85
ATOM   4967  CA  GLY B 221      59.808  19.456  34.290  1.00 56.53
ATOM   4968  C   GLY B 221      58.902  19.616  35.494  1.00 57.22
ATOM   4969  O   GLY B 221      58.782  20.718  36.031  1.00 55.86
ATOM   4970  N   ILE B 222      58.262  18.528  35.915  1.00 56.82
ATOM   4971  CA  ILE B 222      57.391  18.550  37.092  1.00 56.75
ATOM   4972  C   ILE B 222      58.238  18.028  38.254  1.00 56.24
ATOM   4973  O   ILE B 222      58.998  17.069  38.091  1.00 56.31
ATOM   4974  CB  ILE B 222      56.154  17.634  36.915  1.00 57.57
ATOM   4975  CG1 ILE B 222      55.536  17.837  35.529  1.00 55.30
ATOM   4976  CG2 ILE B 222      55.124  17.948  37.984  1.00 53.21
ATOM   4977  CD1 ILE B 222      55.133  19.274  35.124  1.00 55.43
ATOM   4978  N   ALA B 223      58.098  18.657  39.416  1.00 59.41
ATOM   4979  CA  ALA B 223      58.862  18.312  40.610  1.00 60.50
ATOM   4980  C   ALA B 223      58.779  16.876  41.134  1.00 61.17
ATOM   4981  O   ALA B 223      59.480  16.528  42.083  1.00 62.75
ATOM   4982  CB  ALA B 223      58.504  19.279  41.725  1.00 63.67
ATOM   4983  N   GLU B 224      57.938  16.047  40.525  1.00 57.76
ATOM   4984  CA  GLU B 224      57.775  14.647  40.947  1.00 56.28
ATOM   4985  C   GLU B 224      57.035  14.529  42.274  1.00 51.65
ATOM   4986  O   GLU B 224      57.622  14.654  43.353  1.00 51.76
ATOM   4987  CB  GLU B 224      59.116  13.926  41.080  1.00 58.88
ATOM   4988  CG  GLU B 224      58.928  12.449  41.377  1.00 58.36
ATOM   4989  CD  GLU B 224      60.225  11.711  41.592  1.00 58.19
ATOM   4990  OE1 GLU B 224      61.146  11.865  40.764  1.00 58.14
ATOM   4991  OE2 GLU B 224      60.313  10.963  42.586  1.00 59.35
ATOM   4992  N   PRO B 225      55.734  14.244  42.206  1.00 48.78
ATOM   4993  CA  PRO B 225      54.884  14.109  43.387  1.00 45.77
ATOM   4994  C   PRO B 225      54.748  12.702  43.970  1.00 40.80
ATOM   4995  O   PRO B 225      55.213  11.711  43.396  1.00 39.68
ATOM   4996  CB  PRO B 225      53.549  14.614  42.869  1.00 45.23
ATOM   4997  CG  PRO B 225      53.518  13.940  41.503  1.00 46.33
ATOM   4998  CD  PRO B 225      54.929  14.164  40.971  1.00 46.21
ATOM   4999  N   PRO B 226      54.116  12.611  45.143  1.00 37.60
ATOM   5000  CA  PRO B 226      53.934  11.297  45.748  1.00 35.90
ATOM   5001  C   PRO B 226      53.097  10.541  44.725  1.00 35.76
ATOM   5002  O   PRO B 226      52.068  11.050  44.277  1.00 34.44
ATOM   5003  CB  PRO B 226      53.132  11.608  47.010  1.00 35.64
ATOM   5004  CG  PRO B 226      53.589  12.990  47.380  1.00 36.45
ATOM   5005  CD  PRO B 226      53.668  13.691  46.045  1.00 35.91
ATOM   5006  N   ILE B 227      53.537   9.348  44.345  1.00 35.89
ATOM   5007  CA  ILE B 227      52.806   8.547  43.374  1.00 35.14
ATOM   5008  C   ILE B 227      52.233   7.310  44.069  1.00 36.06
ATOM   5009  O   ILE B 227      52.883   6.718  44.924  1.00 38.02
ATOM   5010  CB  ILE B 227      53.746   8.129  42.218  1.00 35.54
ATOM   5011  CG1 ILE B 227      54.193   9.376  41.457  1.00 35.38
ATOM   5012  CG2 ILE B 227      53.049   7.121  41.291  1.00 37.39
ATOM   5013  CD1 ILE B 227      55.372   9.164  40.510  1.00 55.43
ATOM   5014  N   PHE B 228      51.013   6.927  43.709  1.00 35.60
ATOM   5015  CA  PHE B 228      50.383   5.759  44.315  1.00 37.46
ATOM   5016  C   PHE B 228      49.675   4.881  43.285  1.00 40.59
ATOM   5017  O   PHE B 228      48.674   5.289  42.680  1.00 41.41
ATOM   5018  CB  PHE B 228      49.362   6.179  45.384  1.00 34.52
ATOM   5019  CG  PHE B 228      49.904   7.149  46.394  1.00 32.45
ATOM   5020  CD1 PHE B 228      49.938   8.518  46.117  1.00 31.37
ATOM   5021  CD2 PHE B 228      50.420   6.695  47.604  1.00 27.51
ATOM   5022  CE1 PHE B 228      50.483   9.419  47.030  1.00 32.50
ATOM   5023  CE2 PHE B 228      50.968   7.582  48.524  1.00 30.92
ATOM   5024  CZ  PHE B 228      51.001   8.949  48.240  1.00 31.60
ATOM   5025  N   LEU B 229      50.198   3.673  43.092  1.00 42.06
ATOM   5026  CA  LEU B 229      49.604   2.726  42.167  1.00 46.55
ATOM   5027  C   LEU B 229      48.612   1.897  42.964  1.00 47.52
ATOM   5028  O   LEU B 229      48.884   1.506  44.099  1.00 46.63
ATOM   5029  CB  LEU B 229      50.663   1.797  41.577  1.00 49.51
ATOM   5030  CG  LEU B 229      51.851   2.445  40.876  1.00 51.88
ATOM   5031  CD1 LEU B 229      52.690   1.353  40.223  1.00 53.80
ATOM   5032  CD2 LEU B 229      51.354   3.451  39.845  1.00 54.25
ATOM   5033  N   LEU B 230      47.452   1.635  42.385  1.00 51.70
ATOM   5034  CA  LEU B 230      46.485   0.836  43.095  1.00 59.67
ATOM   5035  C   LEU B 230      45.384   0.283  42.205  1.00 67.89
ATOM   5036  O   LEU B 230      45.416   0.446  40.984  1.00 66.27
ATOM   5037  CB  LEU B 230      45.915   1.644  44.274  1.00 52.18
ATOM   5038  CG  LEU B 230      45.449   3.091  44.124  1.00 45.03
ATOM   5039  CD1 LEU B 230      44.153   3.131  43.345  1.00 45.36
ATOM   5040  CD2 LEU B 230      45.248   3.693  45.504  1.00 40.21
ATOM   5041  N   SER B 231      44.433  -0.407  42.821  1.00 78.75
ATOM   5042  CA  SER B 231      43.313  -0.981  42.097  1.00 90.44
ATOM   5043  C   SER B 231      42.031  -0.776  42.897  1.00 99.57
ATOM   5044  O   SER B 231      42.013  -0.957  44.116  1.00104.95
ATOM   5045  CB  SER B 231      43.547  -2.476  41.845  1.00 91.34
ATOM   5046  OG  SER B 231      43.756  -3.183  43.054  1.00 94.16
ATOM   5047  N   ASN B 232      40.969  -0.362  42.211  1.00110.25
ATOM   5048  CA  ASN B 232      39.674  -0.161  42.850  1.00116.46
ATOM   5049  C   ASN B 232      38.931  -1.486  42.788  1.00121.73
ATOM   5050  O   ASN B 232      37.889  -1.665  43.420  1.00123.83
ATOM   5051  CB  ASN B 232      38.866   0.922  42.130  1.00118.07
ATOM   5052  CG  ASN B 232      39.259   2.323  42.556  1.00121.05
ATOM   5053  OD1 ASN B 232      39.248   2.646  43.744  1.00118.55
ATOM   5054  ND2 ASN B 232      39.598   3.165  41.587  1.00119.10
ATOM   5055  N   LYS B 233      39.483  -2.411  42.006  1.00123.24
ATOM   5056  CA  LYS B 233      38.915  -3.740  41.852  1.00124.30
ATOM   5057  C   LYS B 233      39.652  -4.708  42.770  1.00122.70
ATOM   5058  O   LYS B 233      39.682  -5.917  42.533  1.00120.70
ATOM   5059  CB  LYS B 233      39.016  -4.189  40.395  1.00128.49
ATOM   5060  CG  LYS B 233      37.974  -3.537  39.504  1.00128.99
ATOM   5061  CD  LYS B 233      36.581  -4.047  39.838  1.00128.70
ATOM   5062  CE  LYS B 233      35.501  -3.156  39.260  1.00127.83
ATOM   5063  NZ  LYS B 233      35.517  -1.806  39.893  1.00128.13
ATOM   5064  N   ASN B 234      40.244  -4.144  43.818  1.00116.23
ATOM   5065  CA  ASN B 234      40.988  -4.884  44.834  1.00108.49
ATOM   5066  C   ASN B 234      41.862  -3.913  45.625  1.00103.52
ATOM   5067  O   ASN B 234      43.090  -3.930  45.525  1.00103.35
ATOM   5068  CB  ASN B 234      41.860  -5.974  44.204  1.00109.96
ATOM   5069  CG  ASN B 234      42.409  -6.948  45.234  1.00106.39
ATOM   5070  OD1 ASN B 234      43.057  -7.935  44.888  1.00105.86
ATOM   5071  ND2 ASN B 234      42.149  -6.673  46.510  1.00104.82
ATOM   5072  N   VAL B 235      41.215  -3.058  46.406  1.00 99.95
ATOM   5073  CA  VAL B 235      41.922  -2.085  47.220  1.00 92.25
ATOM   5074  C   VAL B 235      42.723  -2.825  48.284  1.00 94.96
ATOM   5075  O   VAL B 235      42.892  -4.042  48.206  1.00 91.40
ATOM   5076  CB  VAL B 235      40.937  -1.126  47.913  1.00 89.47
ATOM   5077  CG1 VAL B 235      39.987  -0.529  46.882  1.00 86.12
ATOM   5078  CG2 VAL B 235      40.169  -1.863  48.999  1.00 86.27
ATOM   5079  N   CYS B 236      43.214  -2.083  49.273  1.00 93.74
ATOM   5080  CA  CYS B 236      43.992  -2.650  50.372  1.00 94.29
ATOM   5081  C   CYS B 236      45.103  -3.571  49.889  1.00 95.31
ATOM   5082  O   CYS B 236      45.788  -4.204  50.696  1.00 98.08
ATOM   5083  CB  CYS B 236      43.077  -3.437  51.319  1.00 97.88
ATOM   5084  SG  CYS B 236      42.483  -5.034  50.674  1.00 93.52
ATOM   5085  N   HIS B 237      45.290  -3.636  48.575  1.00 96.70
ATOM   5086  CA  HIS B 237      46.290  -4.522  48.008  1.00 93.46
ATOM   5087  C   HIS B 237      47.574  -3.861  47.538  1.00 89.24
ATOM   5088  O   HIS B 237      48.628  -4.493  47.538  1.00 88.81
ATOM   5089  CB  HIS B 237      45.677  -5.315  46.857  1.00 96.16
ATOM   5090  CG  HIS B 237      45.785  -6.796  47.027  1.00102.57
ATOM   5091  ND1 HIS B 237      45.286  -7.690  46.104  1.00105.21
ATOM   5092  CD2 HIS B 237      46.335  -7.541  48.015  1.00104.58
ATOM   5093  CE1 HIS B 237      45.524  -8.922  46.515  1.00105.92
ATOM   5094  NE2 HIS B 237      46.159  -8.861  47.672  1.00106.06
ATOM   5095  N   TYR B 238      47.502  -2.599  47.133  1.00 82.20
ATOM   5096  CA  TYR B 238      48.704  -1.922  46.668  1.00 76.31
ATOM   5097  C   TYR B 238      49.071  -0.734  47.542  1.00 72.69
ATOM   5098  O   TYR B 238      49.180  -0.865  48.758  1.00 72.40
ATOM   5099  CB  TYR B 238      48.540  -1.489  45.208  1.00 75.16
ATOM   5100  CG  TYR B 238      48.290  -2.645  44.259  1.00 70.84
ATOM   5101  CD1 TYR B 238      47.110  -2.719  43.516  1.00 70.76
ATOM   5102  CD2 TYR B 238      49.221  -3.676  44.117  1.00 68.99
ATOM   5103  CE1 TYR B 238      46.860  -3.792  42.655  1.00 71.00
ATOM   5104  CE2 TYR B 238      48.983  -4.757  43.259  1.00 68.52
ATOM   5105  CZ  TYR B 238      47.799  -4.808  42.531  1.00 69.81
ATOM   5106  OH  TYR B 238      47.537  -5.872  41.691  1.00 69.07
ATOM   5107  N   ASP B 239      49.253   0.429  46.930  1.00 69.48
ATOM   5108  CA  ASP B 239      49.640   1.608  47.691  1.00 65.86
ATOM   5109  C   ASP B 239      48.517   2.275  48.476  1.00 62.18
ATOM   5110  O   ASP B 239      48.687   3.395  48.963  1.00 59.57
ATOM   5111  CB  ASP B 239      50.293   2.633  46.769  1.00 64.48
ATOM   5112  CG  ASP B 239      51.485   2.072  46.030  1.00 64.84
ATOM   5113  OD1 ASP B 239      52.343   1.435  46.675  1.00 67.75
ATOM   5114  OD2 ASP B 239      51.566   2.272  44.802  1.00 67.75
ATOM   5115  N   PHE B 240      47.381   1.597  48.618  1.00 58.88
ATOM   5116  CA  PHE B 240      46.267   2.185  49.357  1.00 59.64
ATOM   5117  C   PHE B 240      46.627   2.444  50.824  1.00 58.87
ATOM   5118  O   PHE B 240      46.429   3.548  51.339  1.00 55.21
ATOM   5119  CB  PHE B 240      45.026   1.305  49.253  1.00 60.80
ATOM   5120  CG  PHE B 240      43.803   2.063  48.848  1.00 66.15
ATOM   5121  CD1 PHE B 240      43.250   3.018  49.697  1.00 67.70
ATOM   5122  CD2 PHE B 240      43.229   1.866  47.593  1.00 68.14
ATOM   5123  CE1 PHE B 240      42.143   3.774  49.303  1.00 71.20
ATOM   5124  CE2 PHE B 240      42.122   2.617  47.185  1.00 71.24
ATOM   5125  CZ  PHE B 240      41.577   3.574  48.043  1.00 71.78
ATOM   5126  N   PRO B 241      47.157   1.429  51.518  1.00 53.81
ATOM   5127  CA  PRO B 241      47.518   1.655  52.917  1.00 56.25
ATOM   5128  C   PRO B 241      48.513   2.813  53.009  1.00 55.93
ATOM   5129  O   PRO B 241      48.383   3.702  53.858  1.00 53.52
ATOM   5130  CB  PRO B 241      48.141   0.325  53.318  1.00 55.23
ATOM   5131  CG  PRO B 241      47.364  -0.658  52.483  1.00 56.51
ATOM   5132  CD  PRO B 241      47.339   0.015  51.145  1.00 55.95
ATOM   5133  N   VAL B 242      49.498   2.801  52.114  1.00 50.39
ATOM   5134  CA  VAL B 242      50.527   3.836  52.074  1.00 48.82
ATOM   5135  C   VAL B 242      49.935   5.200  51.736  1.00 46.87
ATOM   5136  O   VAL B 242      50.376   6.228  52.249  1.00 47.94
ATOM   5137  CB  VAL B 242      51.605   3.514  51.021  1.00 50.90
ATOM   5138  CG1 VAL B 242      52.954   4.006  51.507  1.00 49.89
ATOM   5139  CG2 VAL B 242      51.633   2.028  50.737  1.00 51.68
ATOM   5140  N   LEU B 243      48.940   5.201  50.859  1.00 45.45
ATOM   5141  CA  LEU B 243      48.279   6.426  50.453  1.00 42.95
ATOM   5142  C   LEU B 243      47.665   7.099  51.661  1.00 42.04
ATOM   5143  O   LEU B 243      47.825   8.299  51.862  1.00 43.96
ATOM   5144  CB  LEU B 243      47.195   6.119  49.419  1.00 41.83
ATOM   5145  CG  LEU B 243      46.240   7.244  49.001  1.00 43.91
ATOM   5146  CD1 LEU B 243      47.011   8.472  48.545  1.00 43.60
ATOM   5147  CD2 LEU B 243      45.352   6.736  47.885  1.00 43.67
ATOM   5148  N   MET B 244      46.973   6.319  52.481  1.00 42.85
ATOM   5149  CA  MET B 244      46.334   6.879  53.657  1.00 46.04
ATOM   5150  C   MET B 244      47.330   7.339  54.724  1.00 45.31
ATOM   5151  O   MET B 244      47.089   8.330  55.422  1.00 45.16
ATOM   5152  CB  MET B 244      45.336   5.869  54.223  1.00 46.94
ATOM   5153  CG  MET B 244      44.271   5.501  53.197  1.00 52.72
ATOM   5154  SD  MET B 244      42.876   4.556  53.835  1.00 58.63
ATOM   5155  CE  MET B 244      43.602   2.951  53.977  1.00 59.77
ATOM   5156  N   ASP B 245      48.452   6.635  54.838  1.00 45.48
ATOM   5157  CA  ASP B 245      49.473   7.005  55.814  1.00 46.31
ATOM   5158  C   ASP B 245      50.103   8.335  55.429  1.00 42.62
ATOM   5159  O   ASP B 245      50.400   9.175  56.284  1.00 40.15
ATOM   5160  CB  ASP B 245      50.553   5.926  55.887  1.00 54.40
ATOM   5161  CG  ASP B 245      50.060   4.653  56.538  1.00 60.60
ATOM   5162  OD1 ASP B 245      50.818   3.663  56.545  1.00 67.72
ATOM   5163  OD2 ASP B 245      48.918   4.639  57.048  1.00 67.29
ATOM   5164  N   LYS B 246      50.305   8.517  54.130  1.00 40.80
ATOM   5165  CA  LYS B 246      50.896   9.737  53.616  1.00 38.17
ATOM   5166  C   LYS B 246      49.933  10.899  53.811  1.00 39.22
ATOM   5167  O   LYS B 246      50.329  11.964  54.285  1.00 37.33
ATOM   5168  CB  LYS B 246      51.229   9.561  52.135  1.00 35.16
ATOM   5169  CG  LYS B 246      51.726  10.820  51.445  1.00 33.73
ATOM   5170  CD  LYS B 246      52.953  11.392  52.128  1.00 33.47
ATOM   5171  CE  LYS B 246      53.422  12.657  51.415  1.00 35.40
ATOM   5172  NZ  LYS B 246      54.578  13.344  52.066  1.00 31.16
ATOM   5173  N   LEU B 247      48.668  10.693  53.445  1.00 38.07
ATOM   5174  CA  LEU B 247      47.654  11.732  53.589  1.00 37.34
ATOM   5175  C   LEU B 247      47.539  12.198  55.037  1.00 36.26
ATOM   5176  O   LEU B 247      47.475  13.398  55.305  1.00 37.03
ATOM   5177  CB  LEU B 247      46.299  11.225  53.089  1.00 36.23
ATOM   5178  CG  LEU B 247      46.175  11.028  51.572  1.00 35.92
ATOM   5179  CD1 LEU B 247      44.861  10.315  51.280  1.00 35.86
ATOM   5180  CD2 LEU B 247      46.242  12.371  50.832  1.00 31.00
ATOM   5181  N   ILE B 248      47.508  11.252  55.970  1.00 35.87
ATOM   5182  CA  ILE B 248      47.430  11.612  57.384  1.00 40.16
ATOM   5183  C   ILE B 248      48.696  12.359  57.811  1.00 38.33
ATOM   5184  O   ILE B 248      48.624  13.398  58.462  1.00 38.49
ATOM   5185  CB  ILE B 248      47.251  10.360  58.302  1.00 41.50
ATOM   5186  CG1 ILE B 248      45.837   9.797  58.161  1.00 44.04
ATOM   5187  CG2 ILE B 248      47.466  10.734  59.762  1.00 42.00
ATOM   5188  CD1 ILE B 248      44.649  10.719  58.555  1.00 55.43
ATOM   5189  N   SER B 249      49.857  11.836  57.440  1.00 38.87
ATOM   5190  CA  SER B 249      51.102  12.483  57.825  1.00 41.00
ATOM   5191  C   SER B 249      51.209  13.948  57.379  1.00 39.52
ATOM   5192  O   SER B 249      51.849  14.750  58.057  1.00 40.01
ATOM   5193  CB  SER B 249      52.290  11.701  57.282  1.00 39.59
ATOM   5194  OG  SER B 249      52.347  11.797  55.874  1.00 48.32
ATOM   5195  N   ASP B 250      50.584  14.300  56.256  1.00 39.03
ATOM   5196  CA  ASP B 250      50.650  15.674  55.741  1.00 39.84
ATOM   5197  C   ASP B 250      49.627  16.625  56.356  1.00 39.16
ATOM   5198  O   ASP B 250      49.528  17.787  55.964  1.00 38.73
ATOM   5199  CB  ASP B 250      50.464  15.691  54.218  1.00 42.18
ATOM   5200  CG  ASP B 250      51.557  14.943  53.483  1.00 45.64
ATOM   5201  OD1 ASP B 250      52.679  14.823  54.021  1.00 47.11
ATOM   5202  OD2 ASP B 250      51.294  14.486  52.353  1.00 46.90
ATOM   5203  N   LEU B 251      48.880  16.136  57.330  1.00 38.19
ATOM   5204  CA  LEU B 251      47.845  16.922  57.973  1.00 37.39
ATOM   5205  C   LEU B 251      48.272  17.595  59.287  1.00 35.99
ATOM   5206  O   LEU B 251      49.138  17.090  59.993  1.00 38.13
ATOM   5207  CB  LEU B 251      46.650  15.997  58.232  1.00 37.44
ATOM   5208  CG  LEU B 251      45.302  16.307  57.569  1.00 40.33
ATOM   5209  CD1 LEU B 251      45.516  16.825  56.168  1.00 43.23
ATOM   5210  CD2 LEU B 251      44.442  15.058  57.558  1.00 37.43
ATOM   5211  N   PRO B 252      47.698  18.766  59.606  1.00 33.97
ATOM   5212  CA  PRO B 252      48.075  19.406  60.865  1.00 33.81
ATOM   5213  C   PRO B 252      47.524  18.428  61.900  1.00 34.82
ATOM   5214  O   PRO B 252      46.482  17.815  61.678  1.00 35.00
ATOM   5215  CB  PRO B 252      47.279  20.714  60.852  1.00 32.85
ATOM   5216  CG  PRO B 252      47.098  20.999  59.413  1.00 34.50
ATOM   5217  CD  PRO B 252      46.787  19.634  58.837  1.00 36.65
ATOM   5218  N   ILE B 253      48.198  18.274  63.025  1.00 34.77
ATOM   5219  CA  ILE B 253      47.738  17.326  64.021  1.00 35.03
ATOM   5220  C   ILE B 253      46.234  17.311  64.327  1.00 37.43
ATOM   5221  O   ILE B 253      45.609  16.250  64.311  1.00 38.71
ATOM   5222  CB  ILE B 253      48.526  17.495  65.332  1.00 32.54
ATOM   5223  CG1 ILE B 253      50.030  17.329  65.044  1.00 33.62
ATOM   5224  CG2 ILE B 253      48.065  16.460  66.342  1.00 32.39
ATOM   5225  CD1 ILE B 253      50.711  18.563  64.467  1.00 55.43
ATOM   5226  N   TYR B 254      45.646  18.472  64.582  1.00 38.20
ATOM   5227  CA  TYR B 254      44.226  18.536  64.936  1.00 37.82
ATOM   5228  C   TYR B 254      43.227  18.038  63.890  1.00 36.24
ATOM   5229  O   TYR B 254      42.054  17.831  64.199  1.00 35.25
ATOM   5230  CB  TYR B 254      43.868  19.966  65.362  1.00 40.59
ATOM   5231  CG  TYR B 254      43.979  21.006  64.268  1.00 44.80
ATOM   5232  CD1 TYR B 254      42.937  21.213  63.374  1.00 46.15
ATOM   5233  CD2 TYR B 254      45.131  21.778  64.126  1.00 46.82
ATOM   5234  CE1 TYR B 254      43.033  22.161  62.364  1.00 48.40
ATOM   5235  CE2 TYR B 254      45.242  22.727  63.119  1.00 48.09
ATOM   5236  CZ  TYR B 254      44.184  22.915  62.238  1.00 50.30
ATOM   5237  OH  TYR B 254      44.275  23.845  61.221  1.00 51.68
ATOM   5238  N   LYS B 255      43.683  17.824  62.662  1.00 35.10
ATOM   5239  CA  LYS B 255      42.776  17.370  61.608  1.00 33.94
ATOM   5240  C   LYS B 255      42.815  15.873  61.345  1.00 32.06
ATOM   5241  O   LYS B 255      41.952  15.331  60.655  1.00 31.53
ATOM   5242  CB  LYS B 255      43.084  18.109  60.311  1.00 34.94
ATOM   5243  CG  LYS B 255      43.343  19.574  60.522  1.00 33.04
ATOM   5244  CD  LYS B 255      43.378  20.336  59.231  1.00 33.48
ATOM   5245  CE  LYS B 255      41.992  20.486  58.640  1.00 31.52
ATOM   5246  NZ  LYS B 255      42.008  21.535  57.576  1.00 28.53
ATOM   5247  N   ARG B 256      43.812  15.211  61.913  1.00 31.99
ATOM   5248  CA  ARG B 256      43.999  13.784  61.724  1.00 33.19
ATOM   5249  C   ARG B 256      42.876  12.916  62.257  1.00 33.93
ATOM   5250  O   ARG B 256      42.460  11.963  61.596  1.00 33.26
ATOM   5251  CB  ARG B 256      45.325  13.373  62.352  1.00 34.91
ATOM   5252  CG  ARG B 256      46.480  14.078  61.705  1.00 36.54
ATOM   5253  CD  ARG B 256      47.806  13.782  62.344  1.00 38.83
ATOM   5254  NE  ARG B 256      48.859  14.347  61.505  1.00 43.95
ATOM   5255  CZ  ARG B 256      50.152  14.354  61.806  1.00 44.93
ATOM   5256  NH1 ARG B 256      50.585  13.826  62.947  1.00 41.70
ATOM   5257  NH2 ARG B 256      51.018  14.877  60.945  1.00 45.53
ATOM   5258  N   HIS B 257      42.377  13.245  63.445  1.00 33.65
ATOM   5259  CA  HIS B 257      41.305  12.462  64.047  1.00 33.04
ATOM   5260  C   HIS B 257      40.104  12.279  63.135  1.00 32.94
ATOM   5261  O   HIS B 257      39.667  11.164  62.886  1.00 32.01
ATOM   5262  CB  HIS B 257      40.842  13.104  65.346  1.00 35.23
ATOM   5263  CG  HIS B 257      39.672  12.412  65.968  1.00 38.90
ATOM   5264  ND1 HIS B 257      38.383  12.568  65.504  1.00 39.04
ATOM   5265  CD2 HIS B 257      39.599  11.532  66.994  1.00 39.13
ATOM   5266  CE1 HIS B 257      37.567  11.814  66.218  1.00 39.21
ATOM   5267  NE2 HIS B 257      38.281  11.175  67.129  1.00 41.19
ATOM   5268  N   ASN B 258      39.563  13.383  62.640  1.00 36.13
ATOM   5269  CA  ASN B 258      38.395  13.306  61.786  1.00 37.49
ATOM   5270  C   ASN B 258      38.624  12.520  60.506  1.00 38.01
ATOM   5271  O   ASN B 258      37.760  11.755  60.079  1.00 38.65
ATOM   5272  CB  ASN B 258      37.893  14.711  61.473  1.00 37.76
ATOM   5273  CG  ASN B 258      37.081  15.298  62.605  1.00 37.34
ATOM   5274  OD1 ASN B 258      36.719  16.472  62.582  1.00 39.28
ATOM   5275  ND2 ASN B 258      36.780  14.475  63.602  1.00 39.03
ATOM   5276  N   PHE B 259      39.788  12.693  59.896  1.00 35.72
ATOM   5277  CA  PHE B 259      40.082  11.973  58.665  1.00 34.30
ATOM   5278  C   PHE B 259      40.408  10.498  58.936  1.00 31.30
ATOM   5279  O   PHE B 259      40.042   9.613  58.170  1.00 28.99
ATOM   5280  CB  PHE B 259      41.236  12.654  57.914  1.00 34.64
ATOM   5281  CG  PHE B 259      41.470  12.096  56.534  1.00 35.31
ATOM   5282  CD1 PHE B 259      40.405  11.911  55.655  1.00 33.75
ATOM   5283  CD2 PHE B 259      42.753  11.740  56.116  1.00 36.19
ATOM   5284  CE1 PHE B 259      40.606  11.380  54.388  1.00 35.59
ATOM   5285  CE2 PHE B 259      42.967  11.207  54.846  1.00 34.40
ATOM   5286  CZ  PHE B 259      41.894  11.026  53.982  1.00 35.81
ATOM   5287  N   MET B 260      41.096  10.239  60.033  1.00 32.54
ATOM   5288  CA  MET B 260      41.446   8.876  60.392  1.00 33.51
ATOM   5289  C   MET B 260      40.185   8.023  60.594  1.00 32.11
ATOM   5290  O   MET B 260      40.059   6.939  60.023  1.00 32.61
ATOM   5291  CB  MET B 260      42.283   8.878  61.671  1.00 34.80
ATOM   5292  CG  MET B 260      42.828   7.524  62.080  1.00 39.18
ATOM   5293  SD  MET B 260      44.081   6.886  60.950  1.00 40.88
ATOM   5294  CE  MET B 260      43.286   5.459  60.276  1.00 39.50
ATOM   5295  N   VAL B 261      39.248   8.512  61.395  1.00 28.95
ATOM   5296  CA  VAL B 261      38.030   7.756  61.656  1.00 31.60
ATOM   5297  C   VAL B 261      37.105   7.644  60.454  1.00 32.79
ATOM   5298  O   VAL B 261      36.165   6.862  60.460  1.00 36.13
ATOM   5299  CB  VAL B 261      37.233   8.359  62.839  1.00 31.63
ATOM   5300  CG1 VAL B 261      38.126   8.404  64.088  1.00 32.27
ATOM   5301  CG2 VAL B 261      36.729   9.737  62.481  1.00 28.39
ATOM   5302  N   SER B 262      37.375   8.419  59.413  1.00 34.21
ATOM   5303  CA  SER B 262      36.539   8.385  58.223  1.00 33.15
ATOM   5304  C   SER B 262      36.999   7.326  57.240  1.00 32.08
ATOM   5305  O   SER B 262      36.205   6.784  56.477  1.00 32.47
ATOM   5306  CB  SER B 262      36.571   9.743  57.515  1.00 33.53
ATOM   5307  OG  SER B 262      37.854  10.005  56.964  1.00 29.52
ATOM   5308  N   LEU B 263      38.290   7.039  57.269  1.00 31.02
ATOM   5309  CA  LEU B 263      38.890   6.102  56.340  1.00 33.60
ATOM   5310  C   LEU B 263      38.240   4.741  56.223  1.00 36.20
ATOM   5311  O   LEU B 263      37.774   4.164  57.207  1.00 35.14
ATOM   5312  CB  LEU B 263      40.373   5.939  56.673  1.00 33.43
ATOM   5313  CG  LEU B 263      41.195   7.217  56.520  1.00 31.82
ATOM   5314  CD1 LEU B 263      42.605   6.984  57.005  1.00 32.44
ATOM   5315  CD2 LEU B 263      41.194   7.653  55.064  1.00 31.72
ATOM   5316  N   PRO B 264      38.195   4.204  54.996  1.00 35.59
ATOM   5317  CA  PRO B 264      37.590   2.887  54.791  1.00 40.26
ATOM   5318  C   PRO B 264      38.361   1.850  55.586  1.00 40.88
ATOM   5319  O   PRO B 264      39.584   1.920  55.671  1.00 39.63
ATOM   5320  CB  PRO B 264      37.711   2.682  53.277  1.00 40.66
ATOM   5321  CG  PRO B 264      38.903   3.526  52.898  1.00 39.36
ATOM   5322  CD  PRO B 264      38.682   4.765  53.723  1.00 38.58
ATOM   5323  N   ASN B 265      37.652   0.894  56.173  1.00 41.68
ATOM   5324  CA  ASN B 265      38.303  -0.147  56.960  1.00 43.62
ATOM   5325  C   ASN B 265      38.814  -1.251  56.037  1.00 46.82
ATOM   5326  O   ASN B 265      38.330  -2.384  56.067  1.00 48.59
ATOM   5327  CB  ASN B 265      37.318  -0.712  57.986  1.00 39.75
ATOM   5328  CG  ASN B 265      36.770   0.356  58.919  1.00 37.15
ATOM   5329  OD1 ASN B 265      37.462   0.819  59.827  1.00 37.24
ATOM   5330  ND2 ASN B 265      35.525   0.766  58.688  1.00 30.68
ATOM   5331  N   ILE B 266      39.818  -0.913  55.231  1.00 49.92
ATOM   5332  CA  ILE B 266      40.391  -1.841  54.262  1.00 50.31
ATOM   5333  C   ILE B 266      41.398  -2.834  54.820  1.00 47.77
ATOM   5334  O   ILE B 266      41.561  -3.917  54.277  1.00 50.58
ATOM   5335  CB  ILE B 266      41.069  -1.080  53.091  1.00 54.25
ATOM   5336  CG1 ILE B 266      42.320  -0.347  53.586  1.00 56.51
ATOM   5337  CG2 ILE B 266      40.090  -0.081  52.484  1.00 55.34
ATOM   5338  CD1 ILE B 266      42.037   0.668  54.671  1.00 55.43
ATOM   5339  N   THR B 267      42.094  -2.471  55.888  1.00 44.79
ATOM   5340  CA  THR B 267      43.073  -3.381  56.465  1.00 43.23
ATOM   5341  C   THR B 267      43.024  -3.365  57.977  1.00 43.52
ATOM   5342  O   THR B 267      42.403  -2.490  58.582  1.00 42.48
ATOM   5343  CB  THR B 267      44.522  -3.031  56.052  1.00 41.21
ATOM   5344  OG1 THR B 267      44.877  -1.751  56.588  1.00 35.81
ATOM   5345  CG2 THR B 267      44.664  -3.025  54.523  1.00 37.96
ATOM   5346  N   ASP B 268      43.696  -4.338  58.576  1.00 44.62
ATOM   5347  CA  ASP B 268      43.747  -4.447  60.020  1.00 46.25
ATOM   5348  C   ASP B 268      44.524  -3.273  60.610  1.00 45.14
ATOM   5349  O   ASP B 268      44.222  -2.805  61.704  1.00 46.87
ATOM   5350  CB  ASP B 268      44.399  -5.774  60.418  1.00 48.24
ATOM   5351  CG  ASP B 268      43.474  -6.965  60.208  1.00 49.72
ATOM   5352  OD1 ASP B 268      43.971  -8.108  60.140  1.00 52.16
ATOM   5353  OD2 ASP B 268      42.249  -6.756  60.121  1.00 49.87
ATOM   5354  N   SER B 269      45.518  -2.796  59.877  1.00 43.98
ATOM   5355  CA  SER B 269      46.320  -1.681  60.344  1.00 43.02
ATOM   5356  C   SER B 269      45.510  -0.396  60.381  1.00 41.13
ATOM   5357  O   SER B 269      45.642   0.402  61.310  1.00 41.17
ATOM   5358  CB  SER B 269      47.544  -1.515  59.454  1.00 44.60
ATOM   5359  OG  SER B 269      48.355  -2.667  59.571  1.00 47.20
ATOM   5360  N   VAL B 270      44.677  -0.191  59.369  1.00 36.37
ATOM   5361  CA  VAL B 270      43.845   0.996  59.343  1.00 33.94
ATOM   5362  C   VAL B 270      42.938   0.900  60.564  1.00 33.98
ATOM   5363  O   VAL B 270      42.825   1.842  61.355  1.00 33.59
ATOM   5364  CB  VAL B 270      42.982   1.058  58.061  1.00 32.40
ATOM   5365  CG1 VAL B 270      42.093   2.292  58.087  1.00 28.55
ATOM   5366  CG2 VAL B 270      43.880   1.095  56.837  1.00 29.16
ATOM   5367  N   ILE B 271      42.317  -0.257  60.728  1.00 34.08
ATOM   5368  CA  ILE B 271      41.419  -0.490  61.851  1.00 35.35
ATOM   5369  C   ILE B 271      42.137  -0.291  63.193  1.00 34.94
ATOM   5370  O   ILE B 271      41.627   0.376  64.106  1.00 33.32
ATOM   5371  CB  ILE B 271      40.831  -1.921  61.776  1.00 35.39
ATOM   5372  CG1 ILE B 271      39.990  -2.058  60.505  1.00 35.22
ATOM   5373  CG2 ILE B 271      39.985  -2.215  63.012  1.00 39.49
ATOM   5374  CD1 ILE B 271      38.529  -1.656  60.631  1.00 55.43
ATOM   5375  N   GLU B 272      43.327  -0.870  63.297  1.00 34.15
ATOM   5376  CA  GLU B 272      44.119  -0.774  64.504  1.00 33.67
ATOM   5377  C   GLU B 272      44.522   0.684  64.762  1.00 34.00
ATOM   5378  O   GLU B 272      44.564   1.133  65.903  1.00 33.34
ATOM   5379  CB  GLU B 272      45.351  -1.663  64.368  1.00 31.97
ATOM   5380  CG  GLU B 272      46.089  -1.887  65.656  1.00 33.54
ATOM   5381  CD  GLU B 272      45.175  -2.383  66.749  1.00 36.03
ATOM   5382  OE1 GLU B 272      44.438  -3.361  66.497  1.00 36.45
ATOM   5383  OE2 GLU B 272      45.198  -1.801  67.855  1.00 34.91
ATOM   5384  N   LYS B 273      44.806   1.424  63.697  1.00 34.80
ATOM   5385  CA  LYS B 273      45.191   2.815  63.844  1.00 35.26
ATOM   5386  C   LYS B 273      43.985   3.611  64.350  1.00 32.67
ATOM   5387  O   LYS B 273      44.129   4.534  65.158  1.00 32.13
ATOM   5388  CB  LYS B 273      45.696   3.364  62.509  1.00 40.35
ATOM   5389  CG  LYS B 273      46.493   4.647  62.642  1.00 48.07
ATOM   5390  CD  LYS B 273      47.175   5.024  61.333  1.00 56.43
ATOM   5391  CE  LYS B 273      47.939   6.343  61.448  1.00 60.83
ATOM   5392  NZ  LYS B 273      48.582   6.733  60.157  1.00 63.49
ATOM   5393  N   LYS B 274      42.792   3.244  63.899  1.00 29.43
ATOM   5394  CA  LYS B 274      41.591   3.931  64.362  1.00 29.26
ATOM   5395  C   LYS B 274      41.379   3.742  65.873  1.00 29.75
ATOM   5396  O   LYS B 274      41.014   4.679  66.591  1.00 27.37
ATOM   5397  CB  LYS B 274      40.362   3.412  63.620  1.00 27.40
ATOM   5398  CG  LYS B 274      40.073   4.097  62.298  1.00 24.84
ATOM   5399  CD  LYS B 274      38.872   3.438  61.655  1.00 26.84
ATOM   5400  CE  LYS B 274      38.315   4.249  60.515  1.00 25.79
ATOM   5401  NZ  LYS B 274      37.118   3.582  59.983  1.00 22.53
ATOM   5402  N   ARG B 275      41.595   2.520  66.352  1.00 31.46
ATOM   5403  CA  ARG B 275      41.414   2.226  67.764  1.00 31.15
ATOM   5404  C   ARG B 275      42.364   3.021  68.647  1.00 31.88
ATOM   5405  O   ARG B 275      41.965   3.524  69.696  1.00 29.88
ATOM   5406  CB  ARG B 275      41.614   0.739  68.029  1.00 30.83
ATOM   5407  CG  ARG B 275      41.610   0.402  69.504  1.00 31.56
ATOM   5408  CD  ARG B 275      42.511  -0.769  69.772  1.00 33.80
ATOM   5409  NE  ARG B 275      41.778  -1.964  70.148  1.00 34.26
ATOM   5410  CZ  ARG B 275      42.172  -3.190  69.840  1.00 34.85
ATOM   5411  NH1 ARG B 275      43.289  -3.370  69.144  1.00 32.93
ATOM   5412  NH2 ARG B 275      41.449  -4.233  70.226  1.00 36.24
ATOM   5413  N   GLN B 276      43.620   3.130  68.228  1.00 31.61
ATOM   5414  CA  GLN B 276      44.600   3.870  69.006  1.00 33.93
ATOM   5415  C   GLN B 276      44.209   5.341  69.141  1.00 34.57
ATOM   5416  O   GLN B 276      44.385   5.944  70.206  1.00 35.44
ATOM   5417  CB  GLN B 276      45.992   3.744  68.381  1.00 33.95
ATOM   5418  CG  GLN B 276      46.582   2.341  68.457  1.00 39.13
ATOM   5419  CD  GLN B 276      46.527   1.741  69.870  1.00 44.75
ATOM   5420  OE1 GLN B 276      47.091   2.291  70.820  1.00 46.18
ATOM   5421  NE2 GLN B 276      45.843   0.604  70.005  1.00 45.75
ATOM   5422  N   PHE B 277      43.673   5.914  68.066  1.00 32.90
ATOM   5423  CA  PHE B 277      43.252   7.310  68.081  1.00 32.24
ATOM   5424  C   PHE B 277      42.128   7.489  69.082  1.00 31.32
ATOM   5425  O   PHE B 277      42.144   8.408  69.898  1.00 30.79
ATOM   5426  CB  PHE B 277      42.738   7.742  66.708  1.00 35.39
ATOM   5427  CG  PHE B 277      43.764   8.420  65.856  1.00 39.49
ATOM   5428  CD1 PHE B 277      44.812   7.705  65.302  1.00 42.77
ATOM   5429  CD2 PHE B 277      43.686   9.782  65.619  1.00 41.52
ATOM   5430  CE1 PHE B 277      45.771   8.336  64.524  1.00 45.35
ATOM   5431  CE2 PHE B 277      44.636  10.426  64.847  1.00 45.88
ATOM   5432  CZ  PHE B 277      45.685   9.702  64.295  1.00 46.85
ATOM   5433  N   LEU B 278      41.144   6.601  69.013  1.00 28.80
ATOM   5434  CA  LEU B 278      40.004   6.697  69.902  1.00 28.35
ATOM   5435  C   LEU B 278      40.303   6.363  71.359  1.00 28.51
ATOM   5436  O   LEU B 278      39.577   6.805  72.258  1.00 29.43
ATOM   5437  CB  LEU B 278      38.863   5.836  69.361  1.00 26.31
ATOM   5438  CG  LEU B 278      38.348   6.384  68.030  1.00 24.86
ATOM   5439  CD1 LEU B 278      37.339   5.435  67.406  1.00 26.09
ATOM   5440  CD2 LEU B 278      37.733   7.750  68.271  1.00 25.05
ATOM   5441  N   LYS B 279      41.358   5.586  71.597  1.00 27.99
ATOM   5442  CA  LYS B 279      41.753   5.242  72.961  1.00 26.48
ATOM   5443  C   LYS B 279      42.337   6.493  73.592  1.00 25.98
ATOM   5444  O   LYS B 279      42.416   6.597  74.810  1.00 25.85
ATOM   5445  CB  LYS B 279      42.804   4.128  72.978  1.00 29.03
ATOM   5446  CG  LYS B 279      42.291   2.800  72.472  1.00 36.89
ATOM   5447  CD  LYS B 279      43.364   1.730  72.484  1.00 41.82
ATOM   5448  CE  LYS B 279      43.777   1.369  73.895  1.00 44.34
ATOM   5449  NZ  LYS B 279      44.536   0.094  73.920  1.00 49.15
ATOM   5450  N   GLN B 280      42.761   7.440  72.757  1.00 25.39
ATOM   5451  CA  GLN B 280      43.312   8.687  73.258  1.00 25.16
ATOM   5452  C   GLN B 280      42.188   9.677  73.498  1.00 22.79
ATOM   5453  O   GLN B 280      42.295  10.543  74.367  1.00 22.39
ATOM   5454  CB  GLN B 280      44.313   9.285  72.275  1.00 27.40
ATOM   5455  CG  GLN B 280      45.626   8.544  72.191  1.00 27.67
ATOM   5456  CD  GLN B 280      46.555   9.171  71.183  1.00 28.24
ATOM   5457  OE1 GLN B 280      46.977  10.309  71.346  1.00 30.74
ATOM   5458  NE2 GLN B 280      46.871   8.436  70.124  1.00 29.12
ATOM   5459  N   ARG B 281      41.095   9.530  72.754  1.00 22.11
ATOM   5460  CA  ARG B 281      39.963  10.424  72.931  1.00 22.15
ATOM   5461  C   ARG B 281      39.241  10.085  74.232  1.00 24.44
ATOM   5462  O   ARG B 281      38.829  10.988  74.969  1.00 23.63
ATOM   5463  CB  ARG B 281      39.001  10.318  71.753  1.00 23.18
ATOM   5464  CG  ARG B 281      37.844  11.303  71.824  1.00 25.88
ATOM   5465  CD  ARG B 281      36.898  11.142  70.649  1.00 30.49
ATOM   5466  NE  ARG B 281      36.530  12.439  70.082  1.00 35.21
ATOM   5467  CZ  ARG B 281      35.693  13.289  70.657  1.00 38.15
ATOM   5468  NH1 ARG B 281      35.127  12.979  71.815  1.00 41.88
ATOM   5469  NH2 ARG B 281      35.438  14.454  70.086  1.00 38.56
ATOM   5470  N   ILE B 282      39.088   8.791  74.518  1.00 24.76
ATOM   5471  CA  ILE B 282      38.419   8.353  75.746  1.00 26.10
ATOM   5472  C   ILE B 282      39.142   8.884  76.989  1.00 27.89
ATOM   5473  O   ILE B 282      38.509   9.351  77.929  1.00 29.79
ATOM   5474  CB  ILE B 282      38.355   6.799  75.847  1.00 25.89
ATOM   5475  CG1 ILE B 282      37.541   6.214  74.687  1.00 25.84
ATOM   5476  CG2 ILE B 282      37.699   6.388  77.165  1.00 25.60
ATOM   5477  CD1 ILE B 282      36.139   6.821  74.500  1.00 55.43
ATOM   5478  N   TRP B 283      40.470   8.796  76.980  1.00 27.13
ATOM   5479  CA  TRP B 283      41.312   9.241  78.074  1.00 27.14
ATOM   5480  C   TRP B 283      41.038  10.712  78.282  1.00 29.64
ATOM   5481  O   TRP B 283      40.825  11.154  79.408  1.00 27.91
ATOM   5482  CB  TRP B 283      42.774   9.015  77.702  1.00 29.43
ATOM   5483  CG  TRP B 283      43.802   9.255  78.786  1.00 30.81
ATOM   5484  CD1 TRP B 283      44.794  10.196  78.772  1.00 32.66
ATOM   5485  CD2 TRP B 283      44.048   8.436  79.943  1.00 33.72
ATOM   5486  NE1 TRP B 283      45.651  10.006  79.831  1.00 32.36
ATOM   5487  CE2 TRP B 283      45.224   8.933  80.565  1.00 32.41
ATOM   5488  CE3 TRP B 283      43.402   7.327  80.509  1.00 30.62
ATOM   5489  CZ2 TRP B 283      45.762   8.360  81.723  1.00 31.89
ATOM   5490  CZ3 TRP B 283      43.938   6.758  81.662  1.00 32.55
ATOM   5491  CH2 TRP B 283      45.112   7.276  82.254  1.00 32.93
ATOM   5492  N   LEU B 284      41.037  11.468  77.186  1.00 32.08
ATOM   5493  CA  LEU B 284      40.772  12.900  77.251  1.00 31.95
ATOM   5494  C   LEU B 284      39.400  13.175  77.852  1.00 33.28
ATOM   5495  O   LEU B 284      39.277  13.990  78.765  1.00 34.61
ATOM   5496  CB  LEU B 284      40.865  13.525  75.863  1.00 27.96
ATOM   5497  CG  LEU B 284      42.271  13.597  75.259  1.00 28.63
ATOM   5498  CD1 LEU B 284      42.177  13.958  73.785  1.00 25.33
ATOM   5499  CD2 LEU B 284      43.114  14.618  76.010  1.00 24.41
ATOM   5500  N   GLU B 285      38.373  12.496  77.344  1.00 32.23
ATOM   5501  CA  GLU B 285      37.016  12.672  77.858  1.00 34.40
ATOM   5502  C   GLU B 285      36.952  12.246  79.318  1.00 33.66
ATOM   5503  O   GLU B 285      36.262  12.867  80.123  1.00 34.05
ATOM   5504  CB  GLU B 285      36.032  11.836  77.055  1.00 39.12
ATOM   5505  CG  GLU B 285      36.043  12.167  75.596  1.00 43.81
ATOM   5506  CD  GLU B 285      35.144  11.267  74.798  1.00 45.48
ATOM   5507  OE1 GLU B 285      35.314  10.032  74.883  1.00 47.53
ATOM   5508  OE2 GLU B 285      34.274  11.800  74.081  1.00 46.40
ATOM   5509  N   GLY B 286      37.679  11.184  79.645  1.00 35.28
ATOM   5510  CA  GLY B 286      37.699  10.681  81.003  1.00 34.55
ATOM   5511  C   GLY B 286      38.200  11.692  82.016  1.00 35.29
ATOM   5512  O   GLY B 286      37.642  11.800  83.107  1.00 36.09
ATOM   5513  N   PHE B 287      39.248  12.433  81.668  1.00 32.21
ATOM   5514  CA  PHE B 287      39.791  13.427  82.581  1.00 33.23
ATOM   5515  C   PHE B 287      38.968  14.710  82.608  1.00 36.00
ATOM   5516  O   PHE B 287      38.746  15.285  83.674  1.00 36.25
ATOM   5517  CB  PHE B 287      41.242  13.749  82.236  1.00 30.48
ATOM   5518  CG  PHE B 287      42.236  12.809  82.860  1.00 29.77
ATOM   5519  CD1 PHE B 287      42.445  11.537  82.331  1.00 30.01
ATOM   5520  CD2 PHE B 287      42.977  13.201  83.972  1.00 30.02
ATOM   5521  CE1 PHE B 287      43.383  10.666  82.896  1.00 29.32
ATOM   5522  CE2 PHE B 287      43.914  12.346  84.550  1.00 26.56
ATOM   5523  CZ  PHE B 287      44.119  11.072  84.007  1.00 31.66
ATOM   5524  N   ALA B 288      38.516  15.168  81.445  1.00 38.91
ATOM   5525  CA  ALA B 288      37.695  16.370  81.395  1.00 39.50
ATOM   5526  C   ALA B 288      36.438  16.121  82.223  1.00 41.26
ATOM   5527  O   ALA B 288      35.762  17.054  82.629  1.00 41.24
ATOM   5528  CB  ALA B 288      37.313  16.694  79.957  1.00 39.09
ATOM   5529  N   ALA B 289      36.130  14.851  82.466  1.00 44.52
ATOM   5530  CA  ALA B 289      34.951  14.483  83.242  1.00 47.67
ATOM   5531  C   ALA B 289      35.252  14.420  84.744  1.00 48.69
ATOM   5532  O   ALA B 289      34.336  14.372  85.568  1.00 48.23
ATOM   5533  CB  ALA B 289      34.414  13.143  82.757  1.00 48.09
ATOM   5534  N   ASP B 290      36.542  14.418  85.075  1.00 48.39
ATOM   5535  CA  ASP B 290      37.043  14.373  86.452  1.00 48.59
ATOM   5536  C   ASP B 290      37.048  12.986  87.091  1.00 46.59
ATOM   5537  O   ASP B 290      36.039  12.269  87.091  1.00 44.21
ATOM   5538  CB  ASP B 290      36.268  15.353  87.334  1.00 52.49
ATOM   5539  CG  ASP B 290      36.300  16.765  86.787  1.00 55.08
ATOM   5540  OD1 ASP B 290      37.405  17.241  86.444  1.00 54.31
ATOM   5541  OD2 ASP B 290      35.223  17.397  86.703  1.00 57.81
ATOM   5542  N   LEU B 291      38.204  12.623  87.648  1.00 45.07
ATOM   5543  CA  LEU B 291      38.384  11.326  88.287  1.00 42.48
ATOM   5544  C   LEU B 291      37.636  11.178  89.622  1.00 43.51
ATOM   5545  O   LEU B 291      37.217  12.162  90.236  1.00 40.14
ATOM   5546  CB  LEU B 291      39.875  11.055  88.508  1.00 37.35
ATOM   5547  CG  LEU B 291      40.875  11.276  87.364  1.00 37.18
ATOM   5548  CD1 LEU B 291      42.150  10.573  87.731  1.00 32.76
ATOM   5549  CD2 LEU B 291      40.366  10.721  86.035  1.00 36.80
ATOM   5550  N   VAL B 292      37.471   9.931  90.058  1.00 43.69
ATOM   5551  CA  VAL B 292      36.783   9.633  91.305  1.00 43.55
ATOM   5552  C   VAL B 292      37.624   8.665  92.129  1.00 47.27
ATOM   5553  O   VAL B 292      38.624   8.143  91.640  1.00 47.33
ATOM   5554  CB  VAL B 292      35.406   9.004  91.039  1.00 41.63
ATOM   5555  CG1 VAL B 292      34.505  10.002  90.336  1.00 37.79
ATOM   5556  CG2 VAL B 292      35.561   7.751  90.207  1.00 39.44
ATOM   5557  N   ASN B 293      37.211   8.431  93.373  1.00 51.35
ATOM   5558  CA  ASN B 293      37.940   7.545  94.282  1.00 55.67
ATOM   5559  C   ASN B 293      37.217   6.223  94.529  1.00 53.35
ATOM   5560  O   ASN B 293      37.665   5.398  95.328  1.00 54.02
ATOM   5561  CB  ASN B 293      38.187   8.256  95.625  1.00 61.21
ATOM   5562  CG  ASN B 293      36.900   8.492  96.415  1.00 67.09
ATOM   5563  OD1 ASN B 293      35.913   9.006  95.886  1.00 72.73
ATOM   5564  ND2 ASN B 293      36.914   8.123  97.693  1.00 71.48
ATOM   5565  N   ILE B 294      36.099   6.023  93.843  1.00 51.82
ATOM   5566  CA  ILE B 294      35.333   4.794  93.993  1.00 51.47
ATOM   5567  C   ILE B 294      35.620   3.810  92.855  1.00 45.86
ATOM   5568  O   ILE B 294      35.645   4.195  91.688  1.00 44.39
ATOM   5569  CB  ILE B 294      33.827   5.098  94.037  1.00 54.37
ATOM   5570  CG1 ILE B 294      33.539   6.026  95.224  1.00 58.59
ATOM   5571  CG2 ILE B 294      33.035   3.802  94.156  1.00 54.33
ATOM   5572  CD1 ILE B 294      32.162   6.684  95.206  1.00 55.43
ATOM   5573  N   ILE B 295      35.851   2.544  93.210  1.00 41.96
ATOM   5574  CA  ILE B 295      36.125   1.504  92.226  1.00 37.48
ATOM   5575  C   ILE B 295      34.939   1.425  91.245  1.00 37.55
ATOM   5576  O   ILE B 295      33.781   1.302  91.649  1.00 33.29
ATOM   5577  CB  ILE B 295      36.360   0.155  92.923  1.00 34.97
ATOM   5578  CG1 ILE B 295      37.307   0.358  94.113  1.00 36.06
ATOM   5579  CG2 ILE B 295      36.973  -0.850  91.944  1.00 31.89
ATOM   5580  CD1 ILE B 295      36.628   0.819  95.393  1.00 55.43
ATOM   5581  N   PRO B 296      35.225   1.497  89.935  1.00 36.93
ATOM   5582  CA  PRO B 296      34.216   1.455  88.867  1.00 37.43
ATOM   5583  C   PRO B 296      33.212   0.299  88.876  1.00 39.41
ATOM   5584  O   PRO B 296      32.058   0.467  88.491  1.00 37.01
ATOM   5585  CB  PRO B 296      35.064   1.517  87.590  1.00 35.29
ATOM   5586  CG  PRO B 296      36.352   0.845  88.003  1.00 35.01
ATOM   5587  CD  PRO B 296      36.590   1.405  89.385  1.00 33.40
ATOM   5588  N   SER B 297      33.638  -0.873  89.328  1.00 44.16
ATOM   5589  CA  SER B 297      32.745  -2.027  89.378  1.00 46.71
ATOM   5590  C   SER B 297      31.742  -1.935  90.536  1.00 46.61
ATOM   5591  O   SER B 297      30.812  -2.727  90.630  1.00 47.27
ATOM   5592  CB  SER B 297      33.571  -3.304  89.503  1.00 48.81
ATOM   5593  OG  SER B 297      34.409  -3.245  90.643  1.00 53.41
ATOM   5594  N   LEU B 298      31.927  -0.964  91.413  1.00 49.11
ATOM   5595  CA  LEU B 298      31.034  -0.799  92.549  1.00 51.37
ATOM   5596  C   LEU B 298      30.094   0.390  92.369  1.00 57.85
ATOM   5597  O   LEU B 298      29.537   0.909  93.343  1.00 57.93
ATOM   5598  CB  LEU B 298      31.857  -0.601  93.813  1.00 43.85
ATOM   5599  CG  LEU B 298      32.717  -1.772  94.263  1.00 38.06
ATOM   5600  CD1 LEU B 298      33.619  -1.313  95.394  1.00 34.10
ATOM   5601  CD2 LEU B 298      31.828  -2.920  94.701  1.00 31.93
ATOM   5602  N   THR B 299      29.925   0.813  91.121  1.00 61.14
ATOM   5603  CA  THR B 299      29.075   1.948  90.796  1.00 64.68
ATOM   5604  C   THR B 299      27.765   1.486  90.167  1.00 66.88
ATOM   5605  O   THR B 299      27.691   0.393  89.600  1.00 67.74
ATOM   5606  CB  THR B 299      29.817   2.903  89.820  1.00 66.70
ATOM   5607  OG1 THR B 299      30.884   3.555  90.519  1.00 65.14
ATOM   5608  CG2 THR B 299      28.878   3.957  89.251  1.00 66.65
ATOM   5609  N   PHE B 300      26.725   2.306  90.291  1.00 70.52
ATOM   5610  CA  PHE B 300      25.437   1.980  89.694  1.00 71.81
ATOM   5611  C   PHE B 300      25.304   2.844  88.453  1.00 70.34
ATOM   5612  O   PHE B 300      25.463   4.065  88.515  1.00 69.48
ATOM   5613  CB  PHE B 300      24.282   2.279  90.652  1.00 74.99
ATOM   5614  CG  PHE B 300      22.963   1.692  90.210  1.00 80.13
ATOM   5615  CD1 PHE B 300      22.807   0.311  90.099  1.00 81.42
ATOM   5616  CD2 PHE B 300      21.882   2.514  89.912  1.00 81.64
ATOM   5617  CE1 PHE B 300      21.593  -0.239  89.699  1.00 80.97
ATOM   5618  CE2 PHE B 300      20.664   1.969  89.510  1.00 81.28
ATOM   5619  CZ  PHE B 300      20.521   0.591  89.406  1.00 80.33
ATOM   5620  N   LEU B 301      25.011   2.207  87.326  1.00 67.82
ATOM   5621  CA  LEU B 301      24.882   2.913  86.058  1.00 66.22
ATOM   5622  C   LEU B 301      23.532   3.623  85.890  1.00 66.41
ATOM   5623  O   LEU B 301      22.483   2.982  85.765  1.00 65.86
ATOM   5624  CB  LEU B 301      25.118   1.916  84.923  1.00 64.66
ATOM   5625  CG  LEU B 301      26.066   2.281  83.779  1.00 60.49
ATOM   5626  CD1 LEU B 301      27.226   3.137  84.269  1.00 58.07
ATOM   5627  CD2 LEU B 301      26.564   0.988  83.162  1.00 57.25
ATOM   5628  N   LEU B 302      23.566   4.953  85.894  1.00 67.16
ATOM   5629  CA  LEU B 302      22.354   5.751  85.742  1.00 68.29
ATOM   5630  C   LEU B 302      21.938   5.802  84.278  1.00 68.28
ATOM   5631  O   LEU B 302      22.765   5.590  83.393  1.00 68.75
ATOM   5632  CB  LEU B 302      22.591   7.176  86.240  1.00 68.94
ATOM   5633  CG  LEU B 302      23.007   7.368  87.698  1.00 72.35
ATOM   5634  CD1 LEU B 302      23.219   8.848  87.974  1.00 73.95
ATOM   5635  CD2 LEU B 302      21.940   6.799  88.620  1.00 75.14
ATOM   5636  N   ASP B 303      20.661   6.087  84.029  1.00 69.51
ATOM   5637  CA  ASP B 303      20.150   6.191  82.661  1.00 71.63
ATOM   5638  C   ASP B 303      20.899   7.311  81.953  1.00 70.24
ATOM   5639  O   ASP B 303      21.124   7.262  80.744  1.00 70.36
ATOM   5640  CB  ASP B 303      18.648   6.478  82.671  1.00 73.00
ATOM   5641  CG  ASP B 303      17.835   5.287  83.140  1.00 74.89
ATOM   5642  OD1 ASP B 303      17.710   4.308  82.372  1.00 78.14
ATOM   5643  OD2 ASP B 303      17.330   5.321  84.280  1.00 78.62
ATOM   5644  N   SER B 304      21.291   8.315  82.730  1.00 70.56
ATOM   5645  CA  SER B 304      22.050   9.442  82.208  1.00 71.51
ATOM   5646  C   SER B 304      23.374   8.916  81.653  1.00 68.02
ATOM   5647  O   SER B 304      24.088   9.617  80.934  1.00 68.91
ATOM   5648  CB  SER B 304      22.319  10.448  83.329  1.00 71.14
ATOM   5649  OG  SER B 304      23.180  11.483  82.893  1.00 83.45
ATOM   5650  N   ASP B 305      23.691   7.672  82.006  1.00 65.07
ATOM   5651  CA  ASP B 305      24.916   7.026  81.555  1.00 61.57
ATOM   5652  C   ASP B 305      24.623   6.016  80.459  1.00 59.16
ATOM   5653  O   ASP B 305      25.348   5.948  79.470  1.00 57.63
ATOM   5654  CB  ASP B 305      25.617   6.308  82.714  1.00 59.90
ATOM   5655  CG  ASP B 305      26.058   7.255  83.814  1.00 59.28
ATOM   5656  OD1 ASP B 305      26.644   8.319  83.498  1.00 56.05
ATOM   5657  OD2 ASP B 305      25.832   6.922  85.000  1.00 60.41
ATOM   5658  N   LEU B 306      23.568   5.224  80.634  1.00 58.18
ATOM   5659  CA  LEU B 306      23.225   4.222  79.629  1.00 59.17
ATOM   5660  C   LEU B 306      23.058   4.859  78.268  1.00 60.17
ATOM   5661  O   LEU B 306      23.340   4.235  77.253  1.00 61.08
ATOM   5662  CB  LEU B 306      21.946   3.475  79.999  1.00 57.07
ATOM   5663  CG  LEU B 306      22.103   2.380  81.046  1.00 56.90
ATOM   5664  CD1 LEU B 306      22.563   2.996  82.352  1.00 56.61
ATOM   5665  CD2 LEU B 306      20.779   1.654  81.233  1.00 56.31
ATOM   5666  N   GLU B 307      22.588   6.102  78.244  1.00 62.58
ATOM   5667  CA  GLU B 307      22.415   6.801  76.978  1.00 63.88
ATOM   5668  C   GLU B 307      23.783   7.094  76.384  1.00 61.33
ATOM   5669  O   GLU B 307      24.102   6.639  75.288  1.00 61.03
ATOM   5670  CB  GLU B 307      21.638   8.105  77.177  1.00 67.68
ATOM   5671  CG  GLU B 307      20.150   7.892  77.333  1.00 74.68
ATOM   5672  CD  GLU B 307      19.601   6.966  76.265  1.00 79.11
ATOM   5673  OE1 GLU B 307      19.826   7.241  75.066  1.00 82.04
ATOM   5674  OE2 GLU B 307      18.947   5.961  76.624  1.00 80.92
ATOM   5675  N   THR B 308      24.587   7.847  77.127  1.00 58.20
ATOM   5676  CA  THR B 308      25.932   8.201  76.699  1.00 56.56
ATOM   5677  C   THR B 308      26.618   6.981  76.096  1.00 55.41
ATOM   5678  O   THR B 308      27.261   7.065  75.049  1.00 55.25
ATOM   5679  CB  THR B 308      26.761   8.700  77.885  1.00 56.96
ATOM   5680  OG1 THR B 308      26.039   9.741  78.558  1.00 57.08
ATOM   5681  CG2 THR B 308      28.102   9.245  77.408  1.00 56.46
ATOM   5682  N   LEU B 309      26.452   5.844  76.762  1.00 52.85
ATOM   5683  CA  LEU B 309      27.037   4.597  76.313  1.00 50.80
ATOM   5684  C   LEU B 309      26.365   4.013  75.073  1.00 50.67
ATOM   5685  O   LEU B 309      27.008   3.312  74.294  1.00 51.69
ATOM   5686  CB  LEU B 309      27.001   3.587  77.454  1.00 50.20
ATOM   5687  CG  LEU B 309      28.052   3.829  78.538  1.00 49.29
ATOM   5688  CD1 LEU B 309      27.751   2.963  79.754  1.00 49.27
ATOM   5689  CD2 LEU B 309      29.441   3.522  77.975  1.00 46.54
ATOM   5690  N   LYS B 310      25.076   4.279  74.886  1.00 52.12
ATOM   5691  CA  LYS B 310      24.374   3.773  73.706  1.00 53.91
ATOM   5692  C   LYS B 310      24.824   4.616  72.522  1.00 53.15
ATOM   5693  O   LYS B 310      25.035   4.107  71.427  1.00 50.83
ATOM   5694  CB  LYS B 310      22.859   3.907  73.870  1.00 52.72
ATOM   5695  CG  LYS B 310      22.263   3.018  74.940  1.00 56.40
ATOM   5696  CD  LYS B 310      20.890   3.517  75.357  1.00 58.95
ATOM   5697  CE  LYS B 310      20.361   2.736  76.549  1.00 62.90
ATOM   5698  NZ  LYS B 310      19.162   3.380  77.170  1.00 65.63
ATOM   5699  N   LYS B 311      24.969   5.914  72.768  1.00 55.75
ATOM   5700  CA  LYS B 311      25.402   6.862  71.756  1.00 59.46
ATOM   5701  C   LYS B 311      26.829   6.519  71.351  1.00 56.89
ATOM   5702  O   LYS B 311      27.152   6.447  70.166  1.00 59.11
ATOM   5703  CB  LYS B 311      25.324   8.283  72.321  1.00 66.50
ATOM   5704  CG  LYS B 311      23.914   8.671  72.753  1.00 81.06
ATOM   5705  CD  LYS B 311      23.886   9.898  73.658  1.00 92.84
ATOM   5706  CE  LYS B 311      22.466  10.174  74.153  1.00 99.71
ATOM   5707  NZ  LYS B 311      22.395  11.295  75.131  1.00102.39
ATOM   5708  N   SER B 312      27.685   6.294  72.339  1.00 52.61
ATOM   5709  CA  SER B 312      29.064   5.937  72.061  1.00 48.51
ATOM   5710  C   SER B 312      29.151   4.666  71.217  1.00 46.38
ATOM   5711  O   SER B 312      29.924   4.600  70.269  1.00 46.28
ATOM   5712  CB  SER B 312      29.828   5.730  73.368  1.00 47.01
ATOM   5713  OG  SER B 312      29.952   6.943  74.090  1.00 44.38
ATOM   5714  N   MET B 313      28.357   3.659  71.557  1.00 45.00
ATOM   5715  CA  MET B 313      28.380   2.402  70.820  1.00 46.15
ATOM   5716  C   MET B 313      27.938   2.580  69.372  1.00 47.55
ATOM   5717  O   MET B 313      28.473   1.937  68.466  1.00 48.24
ATOM   5718  CB  MET B 313      27.492   1.362  71.509  1.00 42.05
ATOM   5719  CG  MET B 313      27.518  -0.019  70.864  1.00 40.56
ATOM   5720  SD  MET B 313      29.145  -0.849  70.907  1.00 41.03
ATOM   5721  CE  MET B 313      28.922  -2.074  72.197  1.00 36.85
ATOM   5722  N   LYS B 314      26.963   3.453  69.148  1.00 51.00
ATOM   5723  CA  LYS B 314      26.480   3.687  67.794  1.00 55.91
ATOM   5724  C   LYS B 314      27.582   4.336  66.966  1.00 51.72
ATOM   5725  O   LYS B 314      27.797   3.973  65.816  1.00 52.50
ATOM   5726  CB  LYS B 314      25.223   4.563  67.820  1.00 62.63
ATOM   5727  CG  LYS B 314      24.030   3.857  68.452  1.00 79.29
ATOM   5728  CD  LYS B 314      22.822   4.771  68.611  1.00 92.19
ATOM   5729  CE  LYS B 314      21.683   4.061  69.345  1.00 99.73
ATOM   5730  NZ  LYS B 314      20.520   4.955  69.630  1.00103.19
ATOM   5731  N   PHE B 315      28.291   5.282  67.570  1.00 48.35
ATOM   5732  CA  PHE B 315      29.381   5.974  66.898  1.00 45.90
ATOM   5733  C   PHE B 315      30.510   5.012  66.537  1.00 44.88
ATOM   5734  O   PHE B 315      30.918   4.930  65.370  1.00 44.20
ATOM   5735  CB  PHE B 315      29.934   7.080  67.791  1.00 45.31
ATOM   5736  CG  PHE B 315      31.148   7.756  67.229  1.00 45.60
ATOM   5737  CD1 PHE B 315      31.058   8.531  66.078  1.00 43.50
ATOM   5738  CD2 PHE B 315      32.394   7.603  67.844  1.00 45.79
ATOM   5739  CE1 PHE B 315      32.193   9.144  65.541  1.00 44.19
ATOM   5740  CE2 PHE B 315      33.533   8.207  67.320  1.00 43.48
ATOM   5741  CZ  PHE B 315      33.433   8.981  66.162  1.00 43.35
ATOM   5742  N   TYR B 316      31.019   4.296  67.539  1.00 42.68
ATOM   5743  CA  TYR B 316      32.099   3.340  67.319  1.00 39.14
ATOM   5744  C   TYR B 316      31.722   2.355  66.229  1.00 39.11
ATOM   5745  O   TYR B 316      32.498   2.132  65.307  1.00 37.77
ATOM   5746  CB  TYR B 316      32.412   2.553  68.593  1.00 36.85
ATOM   5747  CG  TYR B 316      33.022   3.357  69.721  1.00 36.15
ATOM   5748  CD1 TYR B 316      33.109   2.821  71.007  1.00 35.36
ATOM   5749  CD2 TYR B 316      33.480   4.660  69.515  1.00 36.70
ATOM   5750  CE1 TYR B 316      33.625   3.556  72.064  1.00 34.34
ATOM   5751  CE2 TYR B 316      34.002   5.410  70.566  1.00 36.93
ATOM   5752  CZ  TYR B 316      34.070   4.854  71.845  1.00 36.41
ATOM   5753  OH  TYR B 316      34.553   5.606  72.898  1.00 33.95
ATOM   5754  N   ARG B 317      30.529   1.770  66.330  1.00 38.42
ATOM   5755  CA  ARG B 317      30.095   0.795  65.331  1.00 41.19
ATOM   5756  C   ARG B 317      30.127   1.378  63.933  1.00 40.37
ATOM   5757  O   ARG B 317      30.568   0.732  62.981  1.00 41.03
ATOM   5758  CB  ARG B 317      28.682   0.290  65.632  1.00 41.09
ATOM   5759  CG  ARG B 317      28.586  -0.632  66.833  1.00 42.44
ATOM   5760  CD  ARG B 317      27.174  -1.198  66.989  1.00 42.93
ATOM   5761  NE  ARG B 317      26.811  -2.085  65.888  1.00 44.68
ATOM   5762  CZ  ARG B 317      25.629  -2.679  65.760  1.00 44.83
ATOM   5763  NH1 ARG B 317      24.682  -2.481  66.666  1.00 46.19
ATOM   5764  NH2 ARG B 317      25.391  -3.472  64.725  1.00 45.42
ATOM   5765  N   THR B 318      29.650   2.603  63.811  1.00 41.89
ATOM   5766  CA  THR B 318      29.618   3.270  62.521  1.00 45.53
ATOM   5767  C   THR B 318      31.024   3.530  62.010  1.00 42.11
ATOM   5768  O   THR B 318      31.316   3.312  60.850  1.00 41.66
ATOM   5769  CB  THR B 318      28.852   4.589  62.622  1.00 46.80
ATOM   5770  OG1 THR B 318      27.449   4.310  62.608  1.00 49.98
ATOM   5771  CG2 THR B 318      29.205   5.511  61.474  1.00 51.71
ATOM   5772  N   VAL B 319      31.891   3.998  62.891  1.00 40.66
ATOM   5773  CA  VAL B 319      33.271   4.276  62.527  1.00 35.67
ATOM   5774  C   VAL B 319      33.997   3.035  62.001  1.00 37.17
ATOM   5775  O   VAL B 319      34.796   3.127  61.074  1.00 34.66
ATOM   5776  CB  VAL B 319      34.014   4.838  63.740  1.00 34.16
ATOM   5777  CG1 VAL B 319      35.497   4.885  63.482  1.00 29.50
ATOM   5778  CG2 VAL B 319      33.470   6.214  64.053  1.00 30.81
ATOM   5779  N   PHE B 320      33.707   1.876  62.582  1.00 37.06
ATOM   5780  CA  PHE B 320      34.355   0.642  62.153  1.00 36.20
ATOM   5781  C   PHE B 320      33.539  -0.189  61.166  1.00 38.48
ATOM   5782  O   PHE B 320      33.870  -1.337  60.875  1.00 39.63
ATOM   5783  CB  PHE B 320      34.739  -0.207  63.368  1.00 33.08
ATOM   5784  CG  PHE B 320      35.833   0.403  64.207  1.00 30.20
ATOM   5785  CD1 PHE B 320      35.545   1.386  65.143  1.00 29.38
ATOM   5786  CD2 PHE B 320      37.152   0.007  64.046  1.00 28.04
ATOM   5787  CE1 PHE B 320      36.554   1.963  65.907  1.00 27.40
ATOM   5788  CE2 PHE B 320      38.168   0.577  64.803  1.00 25.71
ATOM   5789  CZ  PHE B 320      37.870   1.551  65.731  1.00 27.35
ATOM   5790  N   GLY B 321      32.474   0.409  60.647  1.00 37.96
ATOM   5791  CA  GLY B 321      31.648  -0.266  59.669  1.00 39.04
ATOM   5792  C   GLY B 321      31.035  -1.587  60.081  1.00 38.39
ATOM   5793  O   GLY B 321      31.026  -2.535  59.298  1.00 39.80
ATOM   5794  N   VAL B 322      30.522  -1.661  61.303  1.00 38.81
ATOM   5795  CA  VAL B 322      29.889  -2.885  61.773  1.00 40.35
ATOM   5796  C   VAL B 322      28.518  -2.549  62.329  1.00 40.72
ATOM   5797  O   VAL B 322      27.925  -3.325  63.078  1.00 39.18
ATOM   5798  CB  VAL B 322      30.730  -3.601  62.859  1.00 38.91
ATOM   5799  CG1 VAL B 322      31.951  -4.221  62.225  1.00 36.51
ATOM   5800  CG2 VAL B 322      31.138  -2.616  63.957  1.00 37.12
ATOM   5801  N   ASP B 323      28.021  -1.378  61.952  1.00 47.40
ATOM   5802  CA  ASP B 323      26.711  -0.929  62.388  1.00 55.70
ATOM   5803  C   ASP B 323      25.592  -1.555  61.552  1.00 58.17
ATOM   5804  O   ASP B 323      25.840  -2.355  60.644  1.00 58.69
ATOM   5805  CB  ASP B 323      26.629   0.598  62.315  1.00 58.14
ATOM   5806  CG  ASP B 323      27.082   1.141  60.979  1.00 62.08
ATOM   5807  OD1 ASP B 323      28.265   0.954  60.619  1.00 64.15
ATOM   5808  OD2 ASP B 323      26.249   1.760  60.289  1.00 67.32
ATOM   5809  N   GLU B 324      24.360  -1.182  61.884  1.00 63.14
ATOM   5810  CA  GLU B 324      23.150  -1.668  61.223  1.00 67.39
ATOM   5811  C   GLU B 324      23.243  -1.681  59.695  1.00 64.92
ATOM   5812  O   GLU B 324      23.188  -2.743  59.069  1.00 63.85
ATOM   5813  CB  GLU B 324      21.967  -0.803  61.666  1.00 74.17
ATOM   5814  CG  GLU B 324      21.862  -0.618  63.187  1.00 89.95
ATOM   5815  CD  GLU B 324      23.064   0.105  63.797  1.00 97.99
ATOM   5816  OE1 GLU B 324      23.371   1.238  63.368  1.00104.29
ATOM   5817  OE2 GLU B 324      23.702  -0.461  64.709  1.00103.25
ATOM   5818  N   THR B 325      23.377  -0.494  59.102  1.00 62.23
ATOM   5819  CA  THR B 325      23.486  -0.356  57.654  1.00 59.24
ATOM   5820  C   THR B 325      24.560  -1.298  57.116  1.00 57.78
ATOM   5821  O   THR B 325      24.268  -2.269  56.414  1.00 58.10
ATOM   5822  CB  THR B 325      23.879   1.083  57.255  1.00 59.22
ATOM   5823  OG1 THR B 325      22.983   2.019  57.867  1.00 57.62
ATOM   5824  CG2 THR B 325      23.819   1.247  55.743  1.00 58.94
ATOM   5825  N   SER B 326      25.807  -0.999  57.460  1.00 55.51
ATOM   5826  CA  SER B 326      26.941  -1.801  57.027  1.00 52.60
ATOM   5827  C   SER B 326      26.655  -3.291  57.075  1.00 51.57
ATOM   5828  O   SER B 326      27.033  -4.027  56.170  1.00 50.78
ATOM   5829  CB  SER B 326      28.161  -1.492  57.895  1.00 50.24
ATOM   5830  OG  SER B 326      28.537  -0.130  57.781  1.00 51.03
ATOM   5831  N   LEU B 327      25.980  -3.745  58.121  1.00 52.63
ATOM   5832  CA  LEU B 327      25.698  -5.168  58.242  1.00 55.80
ATOM   5833  C   LEU B 327      24.779  -5.704  57.151  1.00 57.99
ATOM   5834  O   LEU B 327      25.150  -6.621  56.420  1.00 59.71
ATOM   5835  CB  LEU B 327      25.127  -5.491  59.629  1.00 54.34
ATOM   5836  CG  LEU B 327      26.067  -5.245  60.822  1.00 53.00
ATOM   5837  CD1 LEU B 327      25.467  -5.844  62.085  1.00 53.13
ATOM   5838  CD2 LEU B 327      27.423  -5.872  60.560  1.00 49.91
ATOM   5839  N   GLN B 328      23.583  -5.136  57.032  1.00 62.96
ATOM   5840  CA  GLN B 328      22.637  -5.594  56.017  1.00 66.14
ATOM   5841  C   GLN B 328      23.260  -5.515  54.629  1.00 64.25
ATOM   5842  O   GLN B 328      23.006  -6.366  53.772  1.00 63.31
ATOM   5843  CB  GLN B 328      21.353  -4.765  56.084  1.00 70.08
ATOM   5844  CG  GLN B 328      21.569  -3.265  56.025  1.00 83.35
ATOM   5845  CD  GLN B 328      20.549  -2.496  56.853  1.00 90.27
ATOM   5846  OE1 GLN B 328      20.494  -1.264  56.812  1.00 94.38
ATOM   5847  NE2 GLN B 328      19.741  -3.223  57.619  1.00 94.09
ATOM   5848  N   ARG B 329      24.092  -4.496  54.428  1.00 62.64
ATOM   5849  CA  ARG B 329      24.778  -4.277  53.160  1.00 60.76
ATOM   5850  C   ARG B 329      25.614  -5.508  52.836  1.00 59.08
ATOM   5851  O   ARG B 329      25.670  -5.952  51.692  1.00 56.93
ATOM   5852  CB  ARG B 329      25.685  -3.051  53.264  1.00 59.82
ATOM   5853  CG  ARG B 329      26.023  -2.422  51.934  1.00 61.30
ATOM   5854  CD  ARG B 329      26.926  -1.205  52.096  1.00 65.00
ATOM   5855  NE  ARG B 329      26.549  -0.362  53.233  1.00 68.03
ATOM   5856  CZ  ARG B 329      27.029   0.862  53.455  1.00 68.56
ATOM   5857  NH1 ARG B 329      27.902   1.398  52.611  1.00 67.38
ATOM   5858  NH2 ARG B 329      26.659   1.542  54.533  1.00 68.44
ATOM   5859  N   LEU B 330      26.255  -6.056  53.862  1.00 59.72
ATOM   5860  CA  LEU B 330      27.095  -7.239  53.714  1.00 60.66
ATOM   5861  C   LEU B 330      26.241  -8.488  53.536  1.00 61.45
ATOM   5862  O   LEU B 330      26.660  -9.445  52.889  1.00 61.40
ATOM   5863  CB  LEU B 330      28.003  -7.398  54.942  1.00 61.66
ATOM   5864  CG  LEU B 330      29.030  -6.291  55.236  1.00 61.64
ATOM   5865  CD1 LEU B 330      29.644  -6.502  56.607  1.00 60.43
ATOM   5866  CD2 LEU B 330      30.105  -6.287  54.164  1.00 61.36
ATOM   5867  N   ALA B 331      25.048  -8.485  54.123  1.00 64.58
ATOM   5868  CA  ALA B 331      24.144  -9.622  53.995  1.00 68.49
ATOM   5869  C   ALA B 331      23.692  -9.673  52.537  1.00 70.68
ATOM   5870  O   ALA B 331      23.529 -10.749  51.945  1.00 70.46
ATOM   5871  CB  ALA B 331      22.946  -9.445  54.913  1.00 65.11
ATOM   5872  N   ARG B 332      23.497  -8.487  51.968  1.00 74.41
ATOM   5873  CA  ARG B 332      23.084  -8.337  50.577  1.00 77.63
ATOM   5874  C   ARG B 332      24.097  -9.034  49.665  1.00 74.31
ATOM   5875  O   ARG B 332      23.737  -9.896  48.863  1.00 74.19
ATOM   5876  CB  ARG B 332      22.988  -6.845  50.232  1.00 83.36
ATOM   5877  CG  ARG B 332      22.579  -6.537  48.804  1.00100.11
ATOM   5878  CD  ARG B 332      22.385  -5.037  48.600  1.00114.12
ATOM   5879  NE  ARG B 332      23.621  -4.278  48.795  1.00124.26
ATOM   5880  CZ  ARG B 332      23.688  -2.949  48.814  1.00128.05
ATOM   5881  NH1 ARG B 332      22.588  -2.225  48.656  1.00129.70
ATOM   5882  NH2 ARG B 332      24.854  -2.341  48.993  1.00129.38
ATOM   5883  N   ASP B 333      25.368  -8.672  49.799  1.00 71.65
ATOM   5884  CA  ASP B 333      26.405  -9.277  48.972  1.00 70.03
ATOM   5885  C   ASP B 333      26.469 -10.782  49.159  1.00 69.85
ATOM   5886  O   ASP B 333      26.323 -11.533  48.205  1.00 70.76
ATOM   5887  CB  ASP B 333      27.782  -8.691  49.291  1.00 66.28
ATOM   5888  CG  ASP B 333      27.759  -7.184  49.423  1.00 65.77
ATOM   5889  OD1 ASP B 333      27.054  -6.522  48.625  1.00 64.95
ATOM   5890  OD2 ASP B 333      28.455  -6.663  50.325  1.00 64.48
ATOM   5891  N   TRP B 334      26.676 -11.224  50.393  1.00 72.09
ATOM   5892  CA  TRP B 334      26.802 -12.650  50.668  1.00 73.18
ATOM   5893  C   TRP B 334      25.512 -13.438  50.542  1.00 75.80
ATOM   5894  O   TRP B 334      25.489 -14.637  50.813  1.00 78.42
ATOM   5895  CB  TRP B 334      27.412 -12.863  52.051  1.00 72.28
ATOM   5896  CG  TRP B 334      28.601 -11.983  52.296  1.00 70.28
ATOM   5897  CD1 TRP B 334      29.365 -11.351  51.354  1.00 68.81
ATOM   5898  CD2 TRP B 334      29.169 -11.645  53.563  1.00 69.65
ATOM   5899  NE1 TRP B 334      30.369 -10.639  51.956  1.00 67.41
ATOM   5900  CE2 TRP B 334      30.276 -10.803  53.313  1.00 68.42
ATOM   5901  CE3 TRP B 334      28.854 -11.973  54.887  1.00 66.62
ATOM   5902  CZ2 TRP B 334      31.069 -10.283  54.338  1.00 67.46
ATOM   5903  CZ3 TRP B 334      29.642 -11.459  55.904  1.00 67.91
ATOM   5904  CH2 TRP B 334      30.738 -10.621  55.624  1.00 67.17
ATOM   5905  N   GLU B 335      24.448 -12.759  50.125  1.00 77.80
ATOM   5906  CA  GLU B 335      23.147 -13.389  49.933  1.00 78.39
ATOM   5907  C   GLU B 335      22.602 -14.113  51.167  1.00 78.30
ATOM   5908  O   GLU B 335      21.873 -15.095  51.035  1.00 78.01
ATOM   5909  CB  GLU B 335      23.206 -14.383  48.769  1.00 80.15
ATOM   5910  CG  GLU B 335      23.770 -13.830  47.467  1.00 80.75
ATOM   5911  CD  GLU B 335      23.776 -14.868  46.352  1.00 80.23
ATOM   5912  OE1 GLU B 335      24.332 -14.585  45.272  1.00 77.94
ATOM   5913  OE2 GLU B 335      23.216 -15.968  46.559  1.00 78.97
ATOM   5914  N   ILE B 336      22.964 -13.648  52.359  1.00 74.64
ATOM   5915  CA  ILE B 336      22.462 -14.262  53.588  1.00 72.33
ATOM   5916  C   ILE B 336      21.710 -13.172  54.338  1.00 70.69
ATOM   5917  O   ILE B 336      21.475 -12.096  53.784  1.00 70.49
ATOM   5918  CB  ILE B 336      23.608 -14.830  54.467  1.00 71.28
ATOM   5919  CG1 ILE B 336      24.555 -13.708  54.903  1.00 68.61
ATOM   5920  CG2 ILE B 336      24.367 -15.897  53.692  1.00 64.77
ATOM   5921  CD1 ILE B 336      25.060 -12.721  53.886  1.00 55.43
ATOM   5922  N   GLU B 337      21.324 -13.419  55.584  1.00 71.11
ATOM   5923  CA  GLU B 337      20.578 -12.390  56.299  1.00 72.89
ATOM   5924  C   GLU B 337      21.344 -11.709  57.423  1.00 69.06
ATOM   5925  O   GLU B 337      22.255 -12.290  58.005  1.00 68.75
ATOM   5926  CB  GLU B 337      19.266 -12.965  56.841  1.00 74.37
ATOM   5927  CG  GLU B 337      19.429 -14.000  57.929  1.00 87.03
ATOM   5928  CD  GLU B 337      18.098 -14.556  58.386  1.00 94.56
ATOM   5929  OE1 GLU B 337      18.078 -15.331  59.364  1.00100.07
ATOM   5930  OE2 GLU B 337      17.071 -14.219  57.757  1.00 99.65
ATOM   5931  N   VAL B 338      20.957 -10.470  57.715  1.00 68.02
ATOM   5932  CA  VAL B 338      21.585  -9.687  58.764  1.00 69.61
ATOM   5933  C   VAL B 338      21.859 -10.569  59.977  1.00 72.84
ATOM   5934  O   VAL B 338      22.995 -10.654  60.442  1.00 73.90
ATOM   5935  CB  VAL B 338      20.691  -8.498  59.201  1.00 66.85
ATOM   5936  CG1 VAL B 338      21.381  -7.709  60.287  1.00 65.69
ATOM   5937  CG2 VAL B 338      20.399  -7.593  58.020  1.00 65.15
ATOM   5938  N   ASP B 339      20.816 -11.225  60.479  1.00 77.06
ATOM   5939  CA  ASP B 339      20.941 -12.107  61.633  1.00 81.35
ATOM   5940  C   ASP B 339      22.235 -12.895  61.601  1.00 83.02
ATOM   5941  O   ASP B 339      23.098 -12.719  62.455  1.00 83.74
ATOM   5942  CB  ASP B 339      19.762 -13.075  61.689  1.00 82.59
ATOM   5943  CG  ASP B 339      18.510 -12.427  62.224  1.00 86.81
ATOM   5944  OD1 ASP B 339      18.095 -11.390  61.665  1.00 89.55
ATOM   5945  OD2 ASP B 339      17.947 -12.954  63.206  1.00 89.83
ATOM   5946  N   GLN B 340      22.364 -13.771  60.614  1.00 83.54
ATOM   5947  CA  GLN B 340      23.564 -14.580  60.481  1.00 85.19
ATOM   5948  C   GLN B 340      24.808 -13.700  60.619  1.00 81.14
ATOM   5949  O   GLN B 340      25.781 -14.080  61.269  1.00 82.95
ATOM   5950  CB  GLN B 340      23.566 -15.280  59.121  1.00 92.65
ATOM   5951  CG  GLN B 340      22.417 -16.255  58.929  1.00106.44
ATOM   5952  CD  GLN B 340      22.265 -16.700  57.489  1.00114.90
ATOM   5953  OE1 GLN B 340      21.895 -15.911  56.617  1.00121.11
ATOM   5954  NE2 GLN B 340      22.555 -17.969  57.229  1.00121.19
ATOM   5955  N   VAL B 341      24.759 -12.520  60.009  1.00 76.84
ATOM   5956  CA  VAL B 341      25.871 -11.577  60.050  1.00 69.10
ATOM   5957  C   VAL B 341      26.135 -11.088  61.475  1.00 67.61
ATOM   5958  O   VAL B 341      27.277 -11.104  61.941  1.00 64.08
ATOM   5959  CB  VAL B 341      25.593 -10.360  59.137  1.00 66.77
ATOM   5960  CG1 VAL B 341      26.792  -9.420  59.124  1.00 66.59
ATOM   5961  CG2 VAL B 341      25.284 -10.833  57.734  1.00 66.37
ATOM   5962  N   GLU B 342      25.080 -10.657  62.164  1.00 61.82
ATOM   5963  CA  GLU B 342      25.215 -10.176  63.532  1.00 61.12
ATOM   5964  C   GLU B 342      25.723 -11.298  64.435  1.00 60.91
ATOM   5965  O   GLU B 342      26.238 -11.051  65.528  1.00 62.05
ATOM   5966  CB  GLU B 342      23.873  -9.662  64.061  1.00 60.89
ATOM   5967  CG  GLU B 342      23.306  -8.479  63.295  1.00 59.44
ATOM   5968  CD  GLU B 342      22.103  -7.845  63.989  1.00 58.98
ATOM   5969  OE1 GLU B 342      21.121  -8.568  64.270  1.00 57.84
ATOM   5970  OE2 GLU B 342      22.143  -6.622  64.249  1.00 58.82
[truncated: 43,787 more chars]
